# Supplementary material for: Searching for Drug Synergy in Complex Dose–Response Landscapes Using an Interaction Potency Model
Source: Comput Struct Biotechnol J. 2015 Sep 25;13:504–13. doi: 10.1016/j.csbj.2015.09.001 (PMC4759128; doi:10.1016/j.csbj.2015.09.001)
Supplement: Supplementary Table 1 — The interaction scores for the 466 drug combinations in the Mathews Griner data. [file mmc2.xlsx]

## Sheet: DataS1
blockId	Drug1	Drug2	Delta (%)	Resampled Delta (%)	Resampled Delta (%) Std.error	Resampled Delta (%) MAD	Permuted.pval	KS.pval	MedianExcess	NumExcess	ExcessHSA	ExcessCRX	LS3x3	Beta	Gamma	DBSumPos	DBSumNeg	CI	Alpha
1	Bendamustine	Ibrutinib	-6.34684	-3.58562	0.116958	4.29076	0.243	0.487512	63.0758	10	18.8245	18.8245	0	1.00767	1.00767	0.63443	-0.44618	0.621013	-3.78754
2	Lonidamine	Ibrutinib	-1.93877	-2.22698	0.0894225	2.854	0.546	0.909091	48.8538	4	76.9729	76.9729	0	1.00869	1.00869	0.91793	-0.1482	1.90597	0
3	Lenalidomide	Ibrutinib	6.24559	4.47685	0.10089	3.08362	0.281	0.563437	83.4734	17	-259.138	-259.138	-25.0578	0.93355	0.93355	0.11629	-2.70767	2.50821e+13	34.7078
4	Cladribine	Ibrutinib	4.00131	3.33273	0.109486	3.33644	0.42	0.841159	70.3804	15	-47.4933	-47.4933	-8.73638	0.99127	0.99127	0.49836	-0.97329	0.617312	-0.307698
5	Pentostatin	Ibrutinib	-3.96355	-3.9862	0.109396	3.35338	0.502	0.997003	42.0092	7	101.276	101.276	2.50793	1.02542	1.02461	1.31017	-0.27145	2.8441e+11	-3.01452
6	6-mercaptopurine	Ibrutinib	-2.12052	-2.23934	0.108836	3.63312	0.511	0.979021	60.0093	13	-38.7105	-38.7105	-3.47463	0.98828	0.98389	0.66494	-0.79112	0.902164	-1.85073
7	Everolimus	Ibrutinib	11.1983	10.1203	0.115349	3.69774	0.384	0.769231	62.9138	23	-420.592	-420.592	-22.764	0.93284	0.81846	0.0733	-1.5569	1.29541e+09	NA
8	Aminoglutethimide	Ibrutinib	-1.99852	-1.36554	0.110032	3.44264	0.414	0.829171	71.0185	17	-61.0763	-61.0763	-3.18352	0.97954	0.9781	0.49603	-1.03124	0.624182	NA
9	Formestane	Ibrutinib	-0.874173	-1.31665	0.102077	3.16813	0.544	0.913087	60.7525	12	3.47503	3.47503	-4.23758	0.99413	0.99413	0.65251	-0.61776	1.32738e+57	-1.2945
10	Letrozole	Ibrutinib	-0.291513	-0.941809	0.110817	3.3471	0.578	0.845155	68.9156	12	-6.71492	-6.71492	-3.24012	0.9993	0.9993	0.38236	-0.44951	2.25796e+52	-78.3686
11	Pemetrexed disodium	Ibrutinib	-0.478391	-0.908268	0.0697411	2.13354	0.566	0.869131	64.2324	11	-120.396	-120.396	-16.8377	0.9955	0.96953	0.4471	-0.68698	0.322751	3.84448
12	Gemcitabine	Ibrutinib	1.21035	1.52152	0.0973379	2.93053	0.539	0.923077	53.6038	21	-289.298	-289.298	-17.8651	0.95689	0.88726	0.43445	-1.16186	0.412725	7.26372
13	Tamoxifen	Ibrutinib	4.00545	4.00334	0.107444	3.4108	0.5	1	72.1511	15	-156.234	-156.234	-13.3797	0.93926	0.93926	0.35153	-1.91388	0.701458	-13.7744
14	Vincristine sulfate	Ibrutinib	4.8455	3.13322	0.0951023	3.06888	0.28	0.561439	52.6105	24	-158.503	93.3574	-17.624	0.96718	0.89985	0.0332	-0.52814	2.57428	0
15	Combretastatin A-4	Ibrutinib	0.495111	-1.12351	0.0939034	2.97288	0.3	0.601399	41.7145	9	-10.9611	-10.9611	0	0.99973	0.99911	0.01253	-0.05118	1.56839	NA
16	Plinabulin	Ibrutinib	5.95034	3.99828	0.069539	1.98407	0.179	0.35964	76.1014	14	-257.787	-257.787	-21.6252	0.85762	0.82744	0.06558	-1.91003	1.31498	9.14157
17	Docetaxel	Ibrutinib	14.4558	13.1569	0.109693	3.50474	0.347	0.695305	66.9417	24	-410.236	-410.236	-21.8573	0.92041	0.81538	0.01343	-1.75435	Inf	NA
18	Blebbistatin	Ibrutinib	2.83751	2.00436	0.102928	3.19882	0.394	0.789211	59.4977	17	-114.709	-114.709	-8.76405	0.96346	0.96346	0.04689	-1.19398	0.488562	-0.163058
19	Ispinesib	Ibrutinib	17.5966	15.2046	0.120271	3.68807	0.254	0.509491	71.5588	25	-504.877	1039.04	-26.8122	0.90183	0.76465	0	-2.26535	3.16773e+38	NA
20	Doxorubicin	Ibrutinib	5.3546	3.07581	0.0694663	2.16843	0.156	0.313686	72.7765	18	-217.493	-217.493	-22.0515	0.94546	0.89734	0.05223	-1.37511	2.08439	46.8059
21	Topotecan hydrochloride	Ibrutinib	6.76466	5.495	0.087559	2.55764	0.302	0.605395	79.1214	18	-282.904	-282.904	-23.669	0.89561	0.85283	0.05403	-1.93997	0.782461	5.92238
22	Cyclophosphamide	Ibrutinib	-4.70136	-4.25112	0.082378	2.52542	0.441	0.883117	68.9901	10	-51.5548	-51.5548	-4.82469	0.98788	0.98788	0.11664	-0.63219	1.70365e+06	NA
23	5-Azacitidine	Ibrutinib	-3.23093	0.150677	0.143567	5.09357	0.265	0.531469	73.888	16	-204.443	-204.443	-20.8788	0.948	0.94492	0.14768	-2.09605	0.392048	1.10989
24	Actinomycin D	Ibrutinib	0.748112	-1.52217	0.08117	2.60704	0.2	0.401598	37.1119	10	-3.16129	143.807	0	0.99999	0.99997	0	-0.01635	0.0973891	NA
25	Mithramycin	Ibrutinib	4.15173	2.54807	0.0745045	2.423	0.255	0.511489	65.5511	18	-169.155	-169.155	-11.2528	0.93044	0.9155	0.07008	-1.35672	1.1568	2.20274
26	Itraconazole	Ibrutinib	3.17954	2.97371	0.104265	3.30041	0.467	0.935065	59.7309	17	-143.516	-143.516	-4.83942	0.95159	0.95159	0.08003	-1.51519	0.790923	NA
27	Hydroxychloroquine sulfate	Ibrutinib	-0.999423	-2.28929	0.0937773	3.0638	0.661	0.679321	68.6956	8	-32.4855	-32.4855	-2.19842	0.98862	0.98862	0.43649	-0.76134	6.26543e+10	54.0717
28	Mifepristone	Ibrutinib	1.42394	1.79182	0.124243	4.06762	0.546	0.909091	74.8747	16	-115.978	-115.978	-13.4223	0.97505	0.97505	0.42701	-1.58679	2.71444e+145	-69.2457
29	Metformin HCl	Ibrutinib	-2.28576	-2.49155	0.0976363	2.97661	0.536	0.929071	77.1942	10	-11.802	-11.802	-0.52512	1.00073	1.00073	0.52854	-0.64656	3.17985e+08	0
30	Acadesine	Ibrutinib	2.98872	1.42869	0.122165	3.82958	0.335	0.671329	76.0652	13	15.5802	15.5802	-6.73745	1.02639	1.02639	0.96611	-0.81031	1.702e+48	5.68915
31	A-769662	Ibrutinib	1.97763	0.85122	0.105501	3.31468	0.359	0.719281	61.7271	14	-106.639	-106.639	-5.01385	0.96256	0.96256	0.15428	-1.22067	0.757942	11.4501
32	Imatinib	Ibrutinib	1.22141	0.540405	0.098982	2.97315	0.4	0.801199	69.059	12	-45.0674	-45.0674	-3.29744	0.98919	0.98919	0.32564	-0.77632	0.655854	19.2917
33	Nilotinib	Ibrutinib	6.20836	4.20014	0.104238	3.39034	0.277	0.555445	63.4952	18	-197.665	-197.665	-18.4461	0.93052	0.92852	0.23792	-2.13165	0.858068	0.0871631
34	Ponatinib	Ibrutinib	8.37402	6.97159	0.0871914	2.73665	0.312	0.625375	85.6978	20	-361.782	-361.782	-34.0901	0.89209	0.87632	0.17044	-3.02078	0.300834	11.7868
35	DCC-2036	Ibrutinib	4.10317	3.19801	0.0848933	2.70522	0.365	0.731269	60.3921	23	-200.452	-200.452	-11.5896	0.96399	0.93171	0.21945	-1.18321	0.804841	2.11102
36	Dasatinib	Ibrutinib	3.14782	0.887235	0.0847546	2.43346	0.192	0.385614	54.1459	22	-113.15	-113.15	-7.45168	0.99185	0.93088	0.19458	-0.43142	0.560829	1.72612
37	Bosutinib	Ibrutinib	0.534925	-0.144239	0.0760698	2.33575	0.39	0.781219	43.853	10	-53.8988	-53.8988	-8.20282	0.9689	0.96404	0.80729	-0.94945	0.868426	-0.101983
38	Saracatinib	Ibrutinib	5.49857	4.64313	0.0825108	2.47874	0.366	0.733267	76.8984	20	-244.583	-244.583	-14.9537	0.93555	0.92722	0	-2.21706	0.328099	0.938518
39	PD-166285	Ibrutinib	5.50274	4.32445	0.0697394	2.18823	0.325	0.651349	71.9519	23	-256.649	-256.649	-13.5632	0.8875	0.88535	0.03912	-2.31428	0.291023	2.54967
40	Vandetanib	Ibrutinib	-2.75333	-3.19126	0.102131	3.08905	0.547	0.907093	83.2734	8	62.6039	62.6039	-1.66371	1.02899	1.02899	0.90791	-0.28187	2.08709e+06	NA
41	Erlotinib hydrochloride	Ibrutinib	0.914753	0.644701	0.0945743	2.97172	0.463	0.927073	66.2718	17	-151.5	-151.5	-10.0156	0.95076	0.95076	0.08338	-1.59838	0.710656	NA
42	Gefitinib	Ibrutinib	-0.357928	-0.507848	0.0874751	2.65841	0.515	0.971029	73.9435	13	-98.072	-98.072	-8.19868	0.97769	0.97769	0.05155	-1.03227	0.44889	NA
43	Lapatinib	Ibrutinib	0.212401	0.39443	0.104794	3.12886	0.527	0.947053	73.4536	16	-156.978	-156.978	-16.8911	0.95039	0.95039	0.12281	-1.69259	Inf	-164.877
44	Neratinib	Ibrutinib	-2.03807	-1.80996	0.0684142	1.96875	0.463	0.927073	53.7461	18	-82.8912	5.99816	-7.2167	0.98355	0.96655	0.53818	-0.6636	0.387413	0.185053
45	Canertinib	Ibrutinib	-14.0386	-15.2061	0.10936	3.39826	0.637	0.727273	51.7866	4	513.444	513.444	4.75548	1.14258	1.13106	5.81058	-0.10097	109.715	-0.375937
46	AV-412	Ibrutinib	-6.88272	-7.38896	0.0453964	1.31598	0.642	0.717283	81.9142	9	144.393	144.393	-2.28496	1.05264	1.0522	1.87653	-0.32427	0.499859	-0.0907534
47	Dacomitinib	Ibrutinib	-5.28184	-5.55046	0.0891193	2.47914	0.548	0.905095	73.6601	8	-15.295	-15.295	-2.09397	1.00388	1.00388	0.56346	-0.71641	1.74367e+11	0
48	CP-724714	Ibrutinib	-5.03409	-3.5815	0.123713	4.22305	0.346	0.693307	70.0517	18	-145.635	-145.635	-7.71885	0.96062	0.96062	0	-1.45635	0.796812	0
49	Afatinib	Ibrutinib	-2.67131	-3.17648	0.055091	1.66075	0.622	0.757243	76.5664	12	-20.6011	-20.6011	-3.5093	1.00471	1.00425	0.34273	-0.43899	0.133384	-0.0508877
50	AEE-788	Ibrutinib	-0.50399	-2.55185	0.0816442	2.53977	0.763	0.475524	69.5278	4	39.0203	39.0203	0	0.99647	0.99647	0.952	-0.5618	1.21412	NA
51	CUDC-101	Ibrutinib	3.26804	1.68192	0.0656473	2.02343	0.23	0.461538	85.2622	18	-253.935	-253.935	-22.8465	0.90913	0.88828	0.06518	-1.99909	1.09703	2.80471
52	Pelitinib	Ibrutinib	-6.08056	-5.81527	0.0568081	1.70729	0.434	0.869131	70.4105	12	-62.9367	-62.9367	-4.45963	1.00544	0.99021	0.81796	-0.91863	0.822429	-0.188935
53	WZ-4002	Ibrutinib	-9.61843	-9.44098	0.0713052	2.17938	0.462	0.925075	81.8186	7	102.045	102.045	-2.17828	1.03792	1.03306	1.97006	-0.58061	1.58021	NA
54	Linifanib	Ibrutinib	-6.2503	-6.46811	0.0730801	2.21688	0.54	0.921079	76.7291	5	36.7811	36.7811	0	1.00989	1.00989	0.61353	-0.24572	68820.3	NA
55	Axitinib	Ibrutinib	-11.7996	-10.8809	0.0737345	2.24518	0.343	0.687313	76.722	3	129.128	129.128	4.09555	1.03478	1.03478	1.45995	-0.16867	7519.16	-19.4376
56	Sorafenib	Ibrutinib	-0.256887	-0.981687	0.083962	2.64397	0.619	0.763237	65.8284	12	-62.7904	-62.7904	-1.39604	0.98328	0.98328	0.14676	-0.77466	0.5329	-0.435967
57	Vatalanib	Ibrutinib	-5.96092	-5.97767	0.0872412	2.7811	0.502	0.997003	74.6626	2	71.3529	71.3529	0	1.01606	1.01606	0.7812	-0.06767	1.38979	-15.5087
58	Motesanib	Ibrutinib	-3.67396	-3.97061	0.0888815	2.73349	0.537	0.927073	49.5257	8	-7.8872	-7.8872	0	0.99347	0.99347	0.28712	-0.366	2.84758e+68	-204.059
59	Tivozanib	Ibrutinib	-3.58854	-3.21351	0.0733314	2.35821	0.42	0.841159	52.515	8	9.00905	9.00905	-7.1009	0.98008	0.97866	0.97153	-0.81752	1.73153	-8.28298
60	Vargatef	Ibrutinib	6.94001	6.11688	0.0824945	2.54282	0.372	0.745255	83.3687	23	-350.95	-350.95	-27.3613	0.89028	0.87305	0.01196	-2.89299	0.191574	7.33642
61	Brivanib	Ibrutinib	1.08343	0.306376	0.0841377	2.62042	0.368	0.737263	64.9604	11	-65.4515	-65.4515	-8.5697	0.96692	0.96692	0.37911	-1.03362	0.943714	77.1259
62	Telatinib	Ibrutinib	-5.78981	-5.43222	0.0959085	2.80981	0.449	0.899101	57.7966	4	14.1312	14.1312	0	1.00494	1.00494	0.43806	-0.29675	1.98822e+07	-12.5321
63	Cabozantinib	Ibrutinib	-3.15999	-3.61918	0.0808619	2.38473	0.589	0.823177	58.1661	10	-32.1801	-32.1801	-5.73246	0.98757	0.984	0.48333	-0.70873	1.64229	NA
64	Cediranib	Ibrutinib	1.94729	-0.0703627	0.0978706	3.09829	0.279	0.559441	64.0147	18	-115.21	-115.21	-8.62202	0.97061	0.97061	0	-1.1521	0.872977	NA
65	BMS-794833	Ibrutinib	-6.21109	-6.3488	0.0915188	2.96471	0.518	0.965035	74.1747	5	157.493	157.493	2.00328	1.04207	1.04207	1.65715	-0.08221	1.35538e+25	6.66434
66	Lenvatinib	Ibrutinib	7.0859	7.90662	0.122161	3.61519	0.595	0.811189	76.3334	19	-264.337	-264.337	-18.7623	0.92642	0.91768	0.18081	-2.57964	0.298641	54.2018
67	OSI-632	Ibrutinib	-5.41999	-5.52512	0.089901	2.64733	0.513	0.975025	34.8416	5	59.7567	59.7567	0	1.00813	1.00813	0.85975	-0.26218	65251	-9.38229
68	Foretinib	Ibrutinib	3.46475	3.26054	0.0957153	2.92131	0.466	0.933067	67.5547	19	-224.045	-224.045	-14.1988	0.93726	0.92659	0.08387	-1.9464	1.13473	-0.270325
69	Regorafenib	Ibrutinib	-1.96128	-2.03092	0.0935384	2.9441	0.513	0.975025	55.0439	12	-44.3183	-44.3183	-5.4538	0.98871	0.98871	0.12864	-0.57182	1.73994e+11	-0.718319
70	Dovitinib	Ibrutinib	-0.496742	-0.876394	0.0873205	2.55832	0.559	0.883117	86.1363	7	-9.65246	-9.65246	0	0.99106	0.99106	0.89608	-0.9926	0.873108	-0.239858
71	Masitinib	Ibrutinib	3.17354	4.50337	0.113646	3.82774	0.625	0.751249	83.8897	20	-250.15	-250.15	-20.019	0.91328	0.91328	0.00579	-2.50729	0.571354	-0.380564
72	PD-173074	Ibrutinib	-3.12794	-2.94948	0.100946	3.04403	0.471	0.943057	72.877	6	26.2444	26.2444	0	0.99791	0.99791	0.70639	-0.44394	476181	-3.47699
73	SG-00529	Ibrutinib	5.56586	4.85512	0.0899466	2.84503	0.392	0.785215	59.5423	18	-135.192	-135.192	-15.2083	0.947	0.947	0.15102	-1.50295	0.875715	-72.9465
74	Amuvatinib	Ibrutinib	-0.910375	-0.928409	0.100785	2.96806	0.502	0.997003	76.2474	11	-9.3388	-9.3388	-2.41756	1.00056	1.00056	0.39704	-0.49043	1.2973	NA
75	OSI-930	Ibrutinib	4.19658	3.11927	0.102811	3.11011	0.365	0.731269	90.5035	10	-57.6716	-57.6716	-4.75277	0.9896	0.9896	0.67647	-1.25319	0.329882	27.5908
76	Crizotinib	Ibrutinib	3.85326	3.55979	0.0891586	2.81483	0.461	0.923077	84.8571	12	-87.4682	-87.4682	-13.7228	0.96719	0.96389	0.72952	-1.51645	0.541318	56.9609
77	PHA-665752	Ibrutinib	0.973818	-0.00891948	0.102639	3.12192	0.384	0.769231	62.1384	12	-51.7695	-51.7695	-7.59771	0.97373	0.97373	0.29565	-0.81334	1.91815e+08	-0.667979
78	BMS-777607	Ibrutinib	0.671042	0.537177	0.095447	2.9572	0.488	0.977023	72.2027	16	-97.3883	-97.3883	-5.24032	0.96215	0.96215	0.28199	-1.25588	4.87793e+10	0.019212
79	PF-04217903	Ibrutinib	-1.36993	-1.09628	0.0913118	2.99744	0.447	0.895105	78.581	10	3.32409	3.32409	-0.21413	1.00043	1.00043	0.53509	-0.50185	0.876526	0
80	JNJ-38877605	Ibrutinib	0.0381794	0.347414	0.11466	3.56245	0.536	0.929071	57.156	8	69.2593	69.2593	-0.70057	1.03193	1.03193	0.93393	-0.24134	5.8595e+06	-3.23661
81	SGX-523	Ibrutinib	4.15684	4.06217	0.10414	3.19524	0.49	0.981019	76.6212	19	-212.947	-212.947	-16.5382	0.93958	0.93958	0.02758	-2.15705	0.379296	NA
82	AMG-51	Ibrutinib	0.428041	0.443259	0.0922549	2.7737	0.503	0.995005	58.9233	10	-1.37817	-1.37817	-3.30064	1.0325	1.01733	0.82203	-0.24273	0.721366	-0.237186
83	Podofilox	Ibrutinib	3.85327	2.12089	0.0991815	3.2018	0.285	0.571429	62.8064	14	-99.565	-99.565	-2.24573	0.97786	0.92783	0.02067	-0.41204	1.88406	NA
84	Linsitinib	Ibrutinib	1.62202	0.909313	0.0931883	2.79242	0.389	0.779221	70.8816	14	-116.233	-116.233	-7.01111	0.96273	0.96273	0.15251	-1.31484	1.33789	NA
85	GSK-1904529A	Ibrutinib	-6.24933	-6.2802	0.084751	2.61694	0.505	0.991009	23.6329	1	145.31	145.31	4.03208	1.03226	1.03226	1.53065	-0.07755	2.5317e+08	-0.834029
86	Dorsomorphin	Ibrutinib	-1.11255	0.0296271	0.090274	2.88042	0.347	0.695305	76.9226	16	11.4946	11.4946	-11.0048	0.95664	0.95845	2.49913	-1.97256	44058	0.057556
87	LY2157299	Ibrutinib	-1.05034	-1.09547	0.109713	3.40955	0.506	0.989011	58.0585	10	-5.86878	-5.86878	-1.79161	0.99368	0.99368	0.55178	-0.61047	1.33446	-4.30288
88	LY2109761	Ibrutinib	-2.53511	-1.77723	0.107078	3.19755	0.403	0.807193	76.1114	15	-100.667	-100.667	-5.82253	0.97315	0.97315	0.18126	-1.18794	27874	-81.5644
89	A 83-01	Ibrutinib	-0.218831	-0.914236	0.0856763	2.61138	0.608	0.785215	65.7583	13	-23.3565	-23.3565	-3.28316	0.99258	0.99258	0.20414	-0.43771	1.1274	-0.719009
90	SJN 2511	Ibrutinib	-0.345507	-1.12726	0.0926676	2.9833	0.61	0.781219	19.7802	6	30.027	30.027	0	0.989	0.989	0.75754	-0.45727	1.97413	NA
91	SD-208	Ibrutinib	3.37133	3.66061	0.106428	3.45654	0.541	0.919081	76.9398	19	-244.985	-244.985	-19.4374	0.9167	0.9167	0.10818	-2.55803	1.89132e+60	38.8825
92	TAE-684	Ibrutinib	1.14577	0.859775	0.0879359	2.70651	0.446	0.893107	72.3959	13	-68.9786	-68.9786	-1.8761	0.97334	0.97197	0.63285	-1.24197	0.680944	-0.273929
93	SB-525334	Ibrutinib	-1.92963	-2.22966	0.0938114	3.03315	0.544	0.913087	75.8694	8	23.5074	23.5074	0	1.00132	1.00132	0.54658	-0.31151	1.22232	0
94	SB-431542	Ibrutinib	-3.80383	-3.7975	0.107321	3.373	0.499	0.999001	71.6205	6	90.6949	90.6949	-0.27134	1.02642	1.02642	1.09867	-0.19172	2.44072	1.72425
95	Tandutinib	Ibrutinib	-5.88323	-5.72495	0.098207	2.86866	0.477	0.955045	58.8132	7	64.6003	64.6003	-1.06189	1.02575	1.02575	0.90162	-0.25562	19432	-0.521205
96	Quizartinib	Ibrutinib	0.351824	0.580878	0.098158	3.16739	0.525	0.951049	66.2858	13	-58.0235	-58.0235	-4.82461	0.98661	0.97992	0.30607	-0.64599	0.791949	2.82653
97	AZ-23	Ibrutinib	3.41507	2.88471	0.0905346	2.83357	0.425	0.851149	68.372	18	-114.496	-114.496	-6.26513	0.96816	0.96816	0.15938	-1.30434	0.629267	-3.24639
98	LDN-193189	Ibrutinib	-3.32856	-3.56852	0.0894344	2.79746	0.529	0.943057	45.5083	7	10.3225	10.3225	-3.25576	0.98809	0.98333	0.99881	-0.68776	2.07494	-0.742181
99	PRT-060318	Ibrutinib	2.64079	2.27931	0.0857171	2.60892	0.441	0.883117	58.0933	18	-172.151	-172.151	-10.7848	0.94568	0.93103	0.3111	-1.35045	0.507992	1.94304
100	R406	Ibrutinib	2.96191	2.31717	0.0983952	2.90809	0.418	0.837163	60.9652	14	-9.05846	-9.05846	-5.84299	1.00581	0.99707	0.94252	-0.67949	0.8426	-0.0680149
101	Perifosine	Ibrutinib	4.06982	3.16555	0.0902293	2.86292	0.383	0.767233	70.5329	20	-192.153	-192.153	-14.2302	0.99331	0.9624	0.26971	-1.75538	0.488084	40.5563
102	GDC-0941	Ibrutinib	2.8008	1.24008	0.078524	2.41662	0.267	0.535465	56.811	23	-209.809	-209.809	-15.0135	0.98058	0.90125	0.2561	-0.6034	0.725162	0
103	GSK-2126458	Ibrutinib	1.92566	-0.876145	0.0993094	3.12988	0.195	0.391608	43.6283	24	-63.3986	-63.3986	-3.45878	0.99633	0.98618	0.16451	-0.23372	0.86784	NA
104	IC-87114	Ibrutinib	7.35931	6.59556	0.0959787	2.89242	0.398	0.797203	74.0637	23	-386.737	-386.737	-26.6412	0.91704	0.86231	0.06884	-2.34201	0.2394	11.2871
105	PIK-90	Ibrutinib	6.44268	4.45174	0.106405	3.27275	0.282	0.565435	51.5516	24	-251.279	77.3406	-14.3294	1.01314	0.85029	0.39263	-0.59975	0.26081	2.71422
106	BKM-120	Ibrutinib	0.976355	0.52457	0.0832684	2.59734	0.425	0.851149	68.5177	19	-165.02	-165.02	-13.995	0.97161	0.95398	0.42421	-1.43683	0.335879	1.31995
107	CAL-101	Ibrutinib	10.8295	9.18788	0.110228	3.22851	0.317	0.635365	68.2995	23	-420.638	-420.638	-23.8472	0.92002	0.81172	0.03884	-1.76011	0.0895943	23.4277
108	BAG-956	Ibrutinib	5.45271	5.37943	0.0911588	2.80346	0.486	0.973027	64.5781	24	-326.008	-326.008	-20.6885	0.91309	0.88535	0.0817	-2.19228	0.342362	4.27812
109	AZD-6482	Ibrutinib	4.7657	4.39293	0.0919604	2.76003	0.439	0.879121	73.0172	19	-242.004	11.4798	-14.358	0.91777	0.89922	0.2907	-1.89871	0.355849	5.95447
110	CAY10626	Ibrutinib	5.87768	5.5851	0.11854	3.54278	0.472	0.945055	58.9743	23	-357.649	-357.649	-16.7225	0.93174	0.83818	0.16488	-1.24914	0.702782	28.2556
111	PI-103	Ibrutinib	3.97291	2.59805	0.0880931	2.60169	0.319	0.639361	58.5246	24	-263.515	-263.515	-18.8522	0.93794	0.87441	0.13096	-1.18253	0.843489	5.61633
112	17_-hydroxy Wortmannin	Ibrutinib	10.3078	9.80419	0.097923	3.17341	0.43	0.861139	65.9954	25	-407.341	118.839	-22.6536	0.89888	0.81367	0.09774	-1.91599	0.439812	14.7147
113	Deguelin	Ibrutinib	4.04468	3.50613	0.113198	3.49425	0.437	0.875125	77.9535	17	-185.507	-185.507	-16.011	0.95129	0.94165	0.20121	-1.7889	0.505824	57.2068
114	MK-2206	Ibrutinib	11.2472	11.1059	0.112146	3.57337	0.481	0.963037	86.3917	22	-416.594	-416.594	-27.2887	0.88906	0.86968	0.14557	-3.6347	0.240991	39.5714
115	A-674563	Ibrutinib	-0.161555	-0.516513	0.0771161	2.14516	0.57	0.861139	74.4217	16	-51.2545	-51.2545	-8.80555	1.00376	1.00171	0.37306	-0.65555	0.382799	-0.235205
116	GSK-690693	Ibrutinib	3.98242	4.06157	0.0977568	2.81742	0.516	0.969031	68.0721	20	-247.354	-247.354	-18.5601	0.94675	0.93018	0.09997	-1.96441	0.164987	3.91074
117	BEZ-235	Ibrutinib	6.60936	5.74302	0.128089	3.86093	0.409	0.819181	54.7681	22	-325.06	271.737	-18.5711	0.97942	0.84377	0.70346	-0.78569	0.730058	25.9433
118	PF-05212384	Ibrutinib	6.65064	5.50266	0.103852	3.31541	0.372	0.745255	55.8373	24	-264.532	46.8965	-19.7285	0.9646	0.87813	0.30621	-0.774	0.442519	6.42553
119	GDC-0980	Ibrutinib	4.12765	3.13911	0.0840926	2.64374	0.365	0.731269	60.3313	19	-244.484	-244.484	-17.3222	0.9168	0.86675	0.31245	-1.30139	0.987457	-0.0696906
120	Torin-1	Ibrutinib	6.072	6.13529	0.108577	3.31893	0.503	0.995005	58.7261	23	-319.749	-319.749	-19.1179	0.93123	0.86465	0.38164	-1.36068	0.753541	NA
121	Torin-2	Ibrutinib	8.32124	6.7972	0.0902232	2.82704	0.299	0.599401	74.0169	23	-357.251	14.3544	-23.1416	0.8751	0.79688	0.06674	-1.98468	0.731222	13.8922
122	AZD-8055	Ibrutinib	3.43014	3.92045	0.12336	3.6147	0.55	0.901099	46.0896	21	-256.34	-256.34	-17.5098	1.01411	0.88984	0.76917	-0.35043	0.599537	NA
123	OSI-027	Ibrutinib	3.23554	3.40444	0.0908977	2.89226	0.521	0.959041	64.4964	22	-346.362	-346.362	-24.1907	0.93064	0.8832	0.12576	-2.01277	0.394816	9.70297
124	KU-0063794	Ibrutinib	-0.222218	-0.155368	0.0777097	2.50627	0.493	0.987013	61.6699	20	-235.124	-235.124	-13.7378	0.94106	0.91482	0.22395	-1.41594	1.00586	3.82475
125	WYE-354	Ibrutinib	3.31615	3.25226	0.0988604	3.25932	0.493	0.987013	69.1573	20	-320.54	-320.54	-20.2335	0.92354	0.9002	0.03636	-2.38949	0.307672	18.7456
126	Salirasib	Ibrutinib	3.65176	2.35094	0.0892849	2.74034	0.324	0.649351	58.0485	13	-76.5707	-76.5707	-5.49143	0.97033	0.97033	0.30751	-1.07321	0.813307	-6.61364
127	NU-7441	Ibrutinib	7.36822	6.63133	0.0908754	2.79197	0.405	0.811189	72.895	21	-303.839	-303.839	-17.8821	0.9272	0.91362	0.03079	-2.48877	0.0993746	3.18008
128	KU 0060648	Ibrutinib	5.94413	4.46716	0.0867523	2.62894	0.29	0.581419	70.4668	24	-269.99	-269.99	-17.4476	0.91555	0.86084	0.06271	-1.46688	0.422293	8.60081
129	NSC 23766	Ibrutinib	0.505563	0.590244	0.103462	3.18948	0.512	0.977023	59.9715	10	-22.2019	-22.2019	-4.2215	0.98833	0.98833	0.35477	-0.57679	0.763329	-0.495093
130	NCGC00188866-01	Ibrutinib	1.35092	1.30657	0.115981	3.46784	0.492	0.985015	71.4102	15	-145.456	-145.456	-16.6974	0.95419	0.95419	0.32312	-1.77768	0.809836	25.9178
131	VX-702	Ibrutinib	1.52598	2.87111	0.115007	3.49171	0.649	0.703297	66.0546	19	-205.8	-205.8	-14.3222	0.9363	0.93359	0.09553	-2.05343	1.08339	NA
132	SB-203580	Ibrutinib	0.904883	-0.631308	0.122616	3.52008	0.334	0.669331	56.0126	13	10.5401	10.5401	-4.32359	1.00908	1.00908	0.63596	-0.53056	0.724104	NA
133	VX-745	Ibrutinib	2.26588	1.9685	0.0988916	3.08163	0.467	0.935065	60.0948	19	-106.869	-106.869	-5.53105	0.9655	0.9655	0.14881	-1.2175	0.51782	-0.333474
134	Doramapimod	Ibrutinib	4.34958	1.83424	0.105244	3.25106	0.229	0.45954	68.6319	14	-115.857	-115.857	-8.05699	0.9647	0.9647	0.1743	-1.33287	0.652864	17.8661
135	PH-797804	Ibrutinib	-0.116137	0.475399	0.106026	3.28791	0.446	0.893107	58.5202	17	-144.668	-144.668	-9.73743	0.97012	0.96526	0.09066	-1.51906	78818.5	NA
136	RWJ-67657	Ibrutinib	0.925304	0.873521	0.0963653	2.93825	0.494	0.989011	76.2372	17	-147.669	-147.669	-11.3605	0.96997	0.95613	0.48096	-1.56929	0.627538	75.7428
137	Talmapimod	Ibrutinib	3.54099	2.2171	0.108102	3.35284	0.354	0.709291	51.6288	17	-113.63	-113.63	-10.932	0.94683	0.94683	0.3556	-1.4919	1.53956	-0.113061
138	FMK	Ibrutinib	5.38269	4.49464	0.10342	3.15922	0.383	0.767233	70.4036	18	-166.197	-166.197	-11.1943	0.95079	0.95079	0.01005	-1.67201	0.706314	-0.349559
139	BI-D1870	Ibrutinib	4.26537	3.66328	0.0951751	2.92572	0.429	0.859141	72.1129	16	-184.68	-184.68	-8.51277	0.94888	0.94688	0.18072	-1.9685	0.26205	16.7696
140	NCGC00253463-01	Ibrutinib	5.81372	4.0193	0.094827	2.97596	0.286	0.573427	65.0923	22	-191.789	80.8765	-18.4321	0.95547	0.87642	0.07018	-0.82389	1.58224	NA
141	PHA-408	Ibrutinib	2.13708	1.67059	0.120028	3.64698	0.447	0.895105	64.7546	16	-27.5891	-27.5891	-7.84713	1.00088	0.99624	0.84132	-0.99262	0.483654	-100.873
142	Withaferin A	Ibrutinib	4.69166	3.09509	0.0661091	2.19101	0.22	0.441558	77.2452	25	-234.922	-234.922	-18.0194	0.88814	0.86104	0	-1.75806	2.37527	4.57274
143	BX-795	Ibrutinib	9.84161	8.65229	0.105126	3.16245	0.355	0.711289	79.622	18	-293.379	-293.379	-26.9078	0.91858	0.91025	0.12491	-2.81649	0.20689	25.4914
144	Bardoxolone methyl	Ibrutinib	6.68506	5.83155	0.0900023	2.82846	0.377	0.755245	84.4494	23	-321.345	4.63815	-24.7667	0.92407	0.89404	0	-2.34281	0.299092	4.01223
145	IKK16	Ibrutinib	4.09767	3.90583	0.102724	3.0881	0.484	0.969031	82.6876	16	-190.536	119.192	-13.5762	0.95928	0.93301	0.40292	-1.89247	0.464542	-0.28342
146	PF-184	Ibrutinib	0.680418	1.39053	0.104087	3.10947	0.59	0.821179	55.5182	13	-62.7259	-62.7259	-4.70247	0.98999	0.9783	0.60212	-0.81471	0.964016	-0.2994
147	IMD-0354	Ibrutinib	-0.0514811	-0.0580248	0.0795085	2.51389	0.501	0.999001	42.3492	13	-33.5674	-33.5674	-5.48256	0.97594	0.97572	0.48794	-0.74759	0.893536	-0.292411
148	PS-1145	Ibrutinib	1.03526	1.29693	0.106164	3.31898	0.523	0.955045	63.039	17	-117.517	-117.517	-8.39063	0.96276	0.96216	0.12676	-1.27566	0.584352	-0.140469
149	MLN-120B	Ibrutinib	2.31225	-0.175727	0.105626	3.14596	0.211	0.423576	70.5914	12	-55.6114	-55.6114	-5.87778	0.97894	0.97894	0.29401	-0.85013	0.795452	-7.13891
150	cycloheximide	Ibrutinib	-0.0464453	-0.457895	0.10239	3.17678	0.555	0.891109	43.5904	24	-162.374	85.2681	-10.6263	0.98667	0.93721	0.55059	-0.40298	0.783077	0.225928
151	CT-99021	Ibrutinib	-6.72	-7.57001	0.0859076	2.69632	0.64	0.721279	67.1984	9	-3.77765	-3.77765	-3.4542	1.00645	1.00588	0.64328	-0.65847	284703	-0.344334
152	SB-216763	Ibrutinib	-12.6769	-12.4252	0.0602039	1.81401	0.435	0.871129	47.562	2	157.59	157.59	0	1.03294	1.03193	1.64311	-0.06721	605.816	-99.9948
153	NCGC00161703	Ibrutinib	10.4519	7.18878	0.0999173	2.99791	0.167	0.335664	73.443	25	-456.022	28.5419	-31.5711	0.86133	0.78506	0.00315	-2.83899	0.241632	18.7196
154	WAY-204688	Ibrutinib	3.36842	2.64374	0.0908652	2.7044	0.392	0.785215	65.6033	15	-95.0309	-95.0309	-7.21654	0.96464	0.96464	0.17163	-1.12193	0.605933	NA
155	Sulfasalazine	Ibrutinib	-0.88296	-0.792043	0.106334	3.31845	0.489	0.979021	55.4268	9	-37.3848	-37.3848	-2.72908	0.9887	0.9887	0.17438	-0.54823	0.971473	-0.75493
156	NCGC00263020-01	Ibrutinib	4.34332	4.5125	0.0944132	2.90291	0.521	0.959041	72.5085	15	-207.09	-207.09	-11.2071	0.94793	0.94268	0.10787	-2.02869	0.258788	1.76403
157	BX-795	Ibrutinib	-2.25673	-1.86509	0.0818794	2.39264	0.435	0.871129	75.7949	6	19.9611	19.9611	0	1.00523	0.99995	1.00932	-0.60887	8.92235e+38	-0.348767
158	KU-60019	Ibrutinib	1.29641	0.61563	0.0942104	3.04081	0.415	0.831169	62.543	8	-40.127	-40.127	-5.80614	0.97253	0.97251	0.39966	-0.79985	1.21111	54.3966
159	KU-0064	Ibrutinib	3.53755	2.69499	0.105738	3.15693	0.403	0.807193	59.6018	15	-141.812	-141.812	-9.56974	0.9595	0.9595	0.04566	-1.46379	0.873519	23.6621
160	CP-466722	Ibrutinib	0.48253	1.13068	0.108727	3.29628	0.59	0.821179	65.8783	15	-108.652	-108.652	-10.4307	0.97273	0.97273	0.22715	-1.31367	1.46946	NA
161	SM-164	Ibrutinib	-7.16397	-7.40525	0.109916	3.5859	0.529	0.943057	16.1012	6	210.706	210.706	0	1.03359	1.03267	2.3837	-0.23002	2.20195	98.3838
162	TW-37	Ibrutinib	-0.384907	-0.451824	0.0969463	3.08135	0.509	0.983017	50.9388	9	5.83019	5.83019	-0.13042	1.01382	1.00444	0.91467	-0.29597	0.916926	-0.401329
163	(-)-Gossypol	Ibrutinib	-0.71076	1.0162	0.121875	3.96423	0.342	0.685315	65.7272	12	-132.286	-132.286	-9.33261	0.95183	0.94949	0.25115	-1.48817	0.610691	50.3191
164	Chelerythrine chloride	Ibrutinib	3.17405	3.36545	0.0931321	2.88918	0.531	0.939061	71.7673	16	-169.48	-169.48	-12.8546	0.97087	0.95552	0.19246	-1.34163	0.390507	-0.159018
165	Obatoclax	Ibrutinib	-3.3754	-3.04344	0.0827404	2.54143	0.442	0.885115	39.6466	10	-16.0907	-16.0907	0	1.00195	0.99089	0.79079	-0.34373	1.31438	-0.152408
166	Navitoclax	Ibrutinib	13.2502	11.6478	0.114455	3.49139	0.33	0.661339	91.127	24	-547.837	255.345	-40.3379	0.88608	0.83418	0.06133	-4.29499	0.00727666	36.8386
167	Nutlin-3	Ibrutinib	6.46599	5.62504	0.0861526	2.65055	0.379	0.759241	69.0481	21	-259.961	-259.961	-13.0748	0.94739	0.93115	0.04443	-2.14762	0.288671	1.61301
168	Ac-SAH-p53-8	Ibrutinib	-0.257587	-0.821252	0.110912	3.22689	0.57	0.861139	59.2495	13	-23.1221	-23.1221	-4.01261	0.99675	0.9955	0.26933	-0.4588	0.927088	NA
169	Serdemetan	Ibrutinib	3.65259	3.54252	0.0842036	2.54862	0.487	0.975025	68.676	16	-180.097	-180.097	-19.7703	0.96478	0.95606	0.07123	-1.40647	0.189103	1.35173
170	HLI-373989	Ibrutinib	-3.4475	-3.462	0.102235	3.2532	0.502	0.997003	57.4853	3	92.7454	92.7454	0	1.02109	1.02109	1.07435	-0.1469	1.96068	NA
171	SJ-172550	Ibrutinib	2.32184	2.03878	0.11935	3.60858	0.464	0.929071	64.1201	16	4.71701	4.71701	-5.41778	1.03889	1.0165	1.12598	-0.49513	0.472806	NA
172	AZD-7762	Ibrutinib	6.96588	5.0263	0.0859886	2.64873	0.239	0.47952	74.0374	24	-275.281	-275.281	-25.139	0.91331	0.82207	0.07318	-1.75232	1.04435	18.205
173	PF-477736	Ibrutinib	6.40064	6.18007	0.0945811	3.11116	0.467	0.935065	67.0297	22	-329.084	-329.084	-21.6555	0.91426	0.88752	0.1443	-2.47181	0.279526	7.29144
174	Flavopiridol???	Ibrutinib	3.80647	2.52871	0.069587	2.03197	0.268	0.537463	68.8827	22	-200.943	-200.943	-14.148	0.93181	0.90813	0.13389	-1.57915	0.884919	0.659636
175	Purvalanol B	Ibrutinib	-1.75984	-1.39007	0.108522	3.23722	0.451	0.903097	49.3394	9	4.99315	4.99315	-5.3007	0.99473	0.99305	0.6817	-0.58205	1.33175e+07	NA
176	Seliciclib	Ibrutinib	2.80905	1.98176	0.102836	3.20541	0.405	0.811189	53.7519	12	-75.5405	-75.5405	-5.98489	0.98192	0.97842	0.24083	-0.99623	1.15229	-0.524209
177	PHA-690509	Ibrutinib	6.64211	4.91382	0.0807639	2.39864	0.261	0.523477	80.7018	22	-252.719	-252.719	-13.4246	0.91777	0.90515	0.03172	-2.04591	0.17389	4.6959
178	AT7519	Ibrutinib	2.14742	1.58712	0.0757368	2.48348	0.403	0.807193	69.5229	21	-155.705	-155.705	-12.4623	0.97564	0.95986	0.09386	-1.08516	0.576368	0.595206
179	AT7519	Ibrutinib	1.42548	0.506563	0.0652531	1.94233	0.317	0.635365	65.1592	13	-106.642	0	-9.76704	0.97273	0.9645	0.23249	-0.92762	0.516389	0.565285
180	SNS-032	Ibrutinib	2.36202	0.998058	0.0672423	2.1021	0.249	0.4995	84.6497	15	-75.3732	0	-5.31202	0.99507	0.98362	0.32859	-0.83801	0.692548	0.624799
181	PHA-793887	Ibrutinib	2.28394	1.88457	0.0848777	2.60694	0.43	0.861139	75.6778	14	-104.364	-104.364	-15.5774	0.99321	0.98906	0.68725	-1.41207	0.116673	1.59053
182	PD-0332991	Ibrutinib	8.29394	7.90568	0.0984741	2.89973	0.45	0.901099	64.1733	17	-240.015	-240.015	-25.9224	0.91431	0.90791	0.34401	-2.52629	0.432095	0.474622
183	DA-3003-1	Ibrutinib	0.396004	0.158489	0.0723875	2.11925	0.457	0.915085	63.1907	14	-48.292	-48.292	-5.81284	0.98721	0.98613	0.26739	-0.58718	0.346158	0.0990284
184	JNJ-7706621	Ibrutinib	-0.799443	-0.226621	0.0839516	2.39509	0.422	0.845155	69.0338	8	-32.2854	-32.2854	0	1.00088	0.98945	0.78616	-0.76051	0.441594	-115.71
185	SNS-314	Ibrutinib	2.66611	2.10786	0.109163	3.33396	0.435	0.871129	88.553	15	-119.849	-119.849	-11.3112	0.98691	0.9855	0.23109	-1.42957	1.20822	NA
186	Tozasertib	Ibrutinib	3.91727	4.90339	0.122705	4.02622	0.588	0.825175	84.9472	20	-306.029	-306.029	-16.0343	0.91777	0.91777	0	-3.06029	0.43258	NA
187	Alisertib	Ibrutinib	1.79952	1.66266	0.100168	2.98536	0.493	0.987013	71.3347	18	-168.783	-168.783	-13.1681	0.96743	0.95488	0.34348	-1.58985	4.37952e+13	NA
188	Danusertib	Ibrutinib	1.67446	1.21105	0.107259	3.2934	0.449	0.899101	84.454	13	-122.068	-122.068	-13.1497	1.00012	0.97813	0.83282	-1.4382	0.27673	3.2644
189	CYC-116	Ibrutinib	0.385704	0.45619	0.0921522	2.76998	0.509	0.983017	72.1042	13	-85.706	-85.706	-8.75503	1.00811	0.98782	0.8011	-1.00382	0.390356	1.39372
190	AZD-1152-HQPA	Ibrutinib	1.76615	1.56069	0.111035	3.41882	0.47	0.941059	74.5269	15	-45.9681	-45.9681	-4.81378	0.99139	0.99139	0.44577	-0.90545	7.10473e+12	-0.495512
191	AMG-900	Ibrutinib	0.140745	-0.541458	0.119697	3.43883	0.424	0.849151	78.4279	17	-78.6983	-78.6983	-11.4904	0.99995	0.99312	0.86073	-1.37845	1.16849	3.85665
192	ENMD-981693	Ibrutinib	0.6939	1.21967	0.0899081	2.65445	0.577	0.847153	72.9996	15	-119.263	-119.263	-8.1824	0.9698	0.9698	0.10784	-1.30047	7.66503e+17	-1.1545
193	CHIR-265	Ibrutinib	2.90935	1.90723	0.105715	3.17727	0.385	0.771229	72.6589	16	-136.774	-136.774	-9.82934	0.95894	0.9585	0.15914	-1.51463	0.297569	-5.43417
194	AZ-628	Ibrutinib	-0.360766	-0.0613304	0.0869051	2.55446	0.451	0.903097	74.4721	15	-198.755	-198.755	-16.7617	0.95253	0.93933	0.20977	-1.69474	0.893603	4.53988
195	Vemurafenib	Ibrutinib	-1.74042	-2.40165	0.0918835	2.87936	0.589	0.823177	6.08358	5	55.6951	55.6951	0	1.00584	1.00584	0.657	-0.10005	2.32595	NA
196	PLX-4720	Ibrutinib	0.867648	0.554921	0.0879013	2.81414	0.448	0.897103	69.0455	15	-74.6597	-74.6597	-5.36445	0.97435	0.97299	0.17377	-0.86075	1.08594	-27.7074
197	AR-00341677	Ibrutinib	-8.60815	-8.38975	0.0934004	2.70714	0.457	0.915085	73.0699	6	112.108	112.108	-1.37074	1.04102	1.04102	1.30893	-0.18785	139337	-1.33182
198	RDEA-119	Ibrutinib	-3.75772	-2.99553	0.104972	3.27924	0.412	0.825175	67.2456	11	-18.1085	-18.1085	-3.37638	0.99457	0.99457	0.28129	-0.46238	1.55452	NA
199	Selumetinib	Ibrutinib	2.03393	1.93543	0.108441	3.34156	0.488	0.977023	52.9677	14	-118.997	-118.997	-14.3963	0.95874	0.95712	0.34676	-1.46158	0.874174	14.0461
200	PD-0325901	Ibrutinib	6.84802	6.15253	0.123006	3.93106	0.449	0.899101	71.7399	21	-270.803	-270.803	-15.5792	0.91545	0.9147	0.00852	-2.69606	6.23713e+48	NA
201	Trametinib	Ibrutinib	8.56214	6.97204	0.102134	3.12261	0.319	0.639361	72.2747	23	-295.088	-295.088	-19.2264	0.90566	0.90039	0.10271	-2.82486	0.72636	-50.173
202	TAK-733	Ibrutinib	1.3587	1.60589	0.110062	3.32836	0.533	0.935065	43.0359	18	-87.3721	-87.3721	-6.55714	0.96228	0.95886	0.41466	-1.09278	1.15677e+09	NA
203	XMD8-92	Ibrutinib	-1.26726	-0.676874	0.0960132	2.97104	0.427	0.855145	57.0513	9	-63.247	-63.247	-5.53279	0.97825	0.97825	0.16262	-0.79509	0.783051	-0.330446
204	NCGC00242487	Ibrutinib	-5.7912	-5.40815	0.0999653	3.13385	0.445	0.891109	51.0353	9	21.2144	21.2144	-2.24482	0.99982	0.99982	0.62734	-0.4152	2.04986	2.71852
205	S6K-18	Ibrutinib	-2.3854	-3.02265	0.10069	3.17024	0.584	0.833167	65.5746	10	27.7387	27.7387	-0.76283	0.99904	0.99904	0.7514	-0.47402	54300.6	-16.7744
206	PF-4708671	Ibrutinib	3.58973	4.22321	0.121227	3.53242	0.578	0.845155	66.6947	17	-177.604	-177.604	-15.6549	0.96875	0.94509	0.2675	-1.41928	0.328646	57.3191
207	PF-431396	Ibrutinib	-0.879323	-1.19996	0.104501	3.06141	0.536	0.929071	66.468	7	29.7911	29.7911	0	1.0176	1.0176	1.20792	-0.91001	0.781328	0.0306885
208	PF-573228	Ibrutinib	6.09464	5.78574	0.113291	3.37954	0.467	0.935065	70.4389	17	-225.976	-225.976	-14.3894	0.9301	0.92568	0.06788	-2.17764	0.440154	-0.408342
209	PCI-32765	Ibrutinib	-3.31967	-3.01946	0.127358	3.95436	0.477	0.955045	30.8271	17	-18.6032	19.0769	-3.82447	1.04238	0.98743	2.30894	-0.19012	1.67998	NA
210	NCGC00188382-01	Ibrutinib	7.29046	5.71043	0.0732671	2.26071	0.249	0.4995	85.5275	21	-329.73	-329.73	-22.4447	0.8875	0.87817	0.01232	-2.9101	0.344572	9.57208
211	BMS-509744	Ibrutinib	4.48015	2.88285	0.109449	3.32514	0.311	0.623377	63.2531	18	-105.765	-105.765	-5.69857	0.95632	0.95298	0.54018	-1.50351	1.46664e+32	24.7381
212	Midostaurin	Ibrutinib	2.67525	3.04579	0.100538	3.11175	0.551	0.899101	68.3186	19	-140.273	3.1489	-14.8097	0.98367	0.96692	0.27697	-1.01551	0.238908	1.35744
213	Enzastaurin	Ibrutinib	2.01632	2.58197	0.118897	3.61278	0.566	0.869131	53.5416	15	-26.5534	-26.5534	-3.10996	0.99623	0.99149	0.47007	-0.59161	1.64269	NA
214	Sotrastaurin	Ibrutinib	-2.42066	-2.10046	0.0989999	2.99862	0.448	0.897103	50.8519	14	-66.5092	-66.5092	-12.6424	1.02007	0.98042	1.12873	-0.43158	0.884554	-17.7197
215	Ruboxistaurin mesilate	Ibrutinib	6.22434	5.90191	0.0958002	2.93304	0.454	0.909091	70.1751	22	-299.879	-299.879	-21.5208	0.92554	0.90996	0.01564	-2.38463	0.340723	2.95603
216	NCGC00263018-01	Ibrutinib	-1.75512	-2.95866	0.103616	3.39807	0.652	0.697303	46.5137	10	39.6583	39.6583	0	0.99974	0.99974	1.07728	-0.6807	0.940863	NA
217	GW 843682X	Ibrutinib	-0.117233	-0.103113	0.0984999	3.01906	0.496	0.993007	72.7868	6	10.7758	10.7758	2.05257	1.0219	1.00537	1.26267	-0.6814	0.778841	-0.24226
218	BI-2536	Ibrutinib	8.36629	6.57039	0.101112	3.15945	0.292	0.585415	69.7592	24	-326.429	8.11231	-23.9907	0.91975	0.87627	0.04719	-2.09857	0.147	8.15039
219	Volasertib	Ibrutinib	4.30444	4.38118	0.0830864	2.43914	0.509	0.983017	70.5169	22	-320.058	19.3086	-27.4768	0.90295	0.87539	0.03274	-2.30172	0.110941	6.80465
220	GSK-461364A	Ibrutinib	12.8113	8.8765	0.124027	4.1499	0.178	0.357642	72.5614	22	-369.158	-369.158	-29.6004	0.89888	0.8667	0.08422	-2.65252	0.815885	0.068046
221	KN-93	Ibrutinib	2.40808	3.56153	0.109864	3.25928	0.629	0.743257	74.7029	16	-61.8394	-61.8394	-8.55953	0.99277	0.98601	0.82276	-1.26002	0.769495	-0.305473
222	KN-62	Ibrutinib	-3.88638	-3.49429	0.112922	3.45333	0.453	0.907093	74.0856	9	113.491	113.491	-4.93621	1.03076	1.03076	1.63431	-0.4994	1.68271e+10	10.0581
223	GSK-269962A	Ibrutinib	2.2392	2.11909	0.100746	3.2038	0.475	0.951049	67.5656	10	-47.985	-47.985	-6.32163	0.98619	0.98488	0.56038	-1.04023	0.97804	-0.68859
224	Y-27632	Ibrutinib	-5.00915	-4.45058	0.0995129	3.17704	0.411	0.823177	67.5504	8	16.601	16.601	-0.0771	1.00557	1.00391	0.53477	-0.29198	1.06207	6.14126
225	GSK-650394	Ibrutinib	2.76798	2.64374	0.096648	2.98705	0.479	0.959041	60.8499	17	-128.191	-128.191	-5.51922	0.96016	0.95986	0.0837	-1.35316	0.563189	NA
226	AZD-1480	Ibrutinib	3.97747	3.44708	0.100615	3.02741	0.42	0.841159	65.5952	19	-110.115	-110.115	-10.2347	0.98923	0.9788	0.46728	-1.25145	0.354149	-0.32224
227	Tofacitinib	Ibrutinib	-3.34574	-2.8623	0.109471	3.31498	0.436	0.873127	70.0268	6	47.5018	47.5018	-1.76828	1.01697	1.01527	0.73899	-0.20851	1.46065	-0.784875
228	Ruxolitinib	Ibrutinib	-1.2363	-1.94821	0.125122	3.95038	0.569	0.863137	64.5036	7	94.0896	94.0896	-0.59003	1.03179	1.03179	1.0653	-0.12441	1.82272	NA
229	CYT387	Ibrutinib	0.511292	0.599573	0.0787793	2.43661	0.511	0.979021	62.4846	19	-198.187	-198.187	-14.687	0.95386	0.94177	0.12988	-1.54209	0.440821	0.848871
230	Lestaurtinib???	Ibrutinib	8.36041	6.40995	0.0834715	2.54272	0.236	0.473526	73.9545	20	-358.707	38.9453	-25.1983	0.87402	0.8293	0.13332	-2.42612	0.929662	13.22
231	SB1518	Ibrutinib	7.0246	6.48714	0.105723	3.24332	0.445	0.891109	71.6632	22	-239.719	-239.719	-15.739	0.93794	0.92944	0.03055	-2.0652	0.136708	1.47575
232	Leflunomide	Ibrutinib	-4.95366	-3.1322	0.122055	3.91476	0.313	0.627373	63.4174	7	72.2659	72.2659	0	1.02275	1.02275	0.9491	-0.22644	1.40314	NA
233	NVP-BSK805	Ibrutinib	1.86547	1.59236	0.101798	3.10421	0.467	0.935065	70.7941	12	-22.0004	-22.0004	-5.68475	0.9973	0.9973	0.44439	-0.66439	0.75609	-2.25404
234	Degrasyn	Ibrutinib	2.08207	1.78969	0.0839767	2.43278	0.441	0.883117	61.2907	14	-61.3511	-61.3511	-6.67031	0.98237	0.98226	0.34092	-0.90459	0.305806	0.284898
235	RO495	Ibrutinib	2.14868	3.30222	0.125144	3.94238	0.607	0.787213	81.1714	21	-319.802	-319.802	-23.2732	0.90632	0.89805	0.02024	-2.91281	0.311856	135.285
236	NCGC00244250-01	Ibrutinib	5.91126	4.63132	0.102011	3.0963	0.346	0.693307	59.996	16	-123.828	-123.828	-9.50851	0.96824	0.96138	0.66386	-1.62667	0.39541	-22.1107
237	NCGC00244250-01	Ibrutinib	1.55573	0.034256	0.10606	3.30177	0.319	0.639361	63.0668	9	-15.2414	-15.2414	0	0.9906	0.98862	0.7609	-0.81767	112192	NA
238	ICG-001	Ibrutinib	3.13283	3.40695	0.101038	3.18872	0.537	0.927073	61.6124	17	-129.283	-129.283	-10.443	0.97241	0.96355	0.2027	-1.19088	0.904263	-28.2186
239	Wnt-C59	Ibrutinib	-5.98427	-5.3078	0.101796	3.06527	0.416	0.833167	71.276	11	-11.0965	-11.0965	-1.34611	0.99423	0.9941	0.49703	-0.608	9035.6	-4.70724
240	D-4476	Ibrutinib	-4.36895	-3.93472	0.0911809	3.03364	0.44	0.881119	52.1239	10	2.25791	2.25791	-3.47955	0.99546	0.99546	0.50785	-0.48527	27113.7	3.36772
241	Silmitasertib	Ibrutinib	9.21247	8.77277	0.132768	4.26425	0.464	0.929071	79.0843	17	-203.878	-203.878	-26.0488	1.01318	0.95952	1.23496	-2.45208	0.0669753	1.71061
242	NVP-LDE-225	Ibrutinib	-3.25225	-2.39077	0.104156	3.1734	0.398	0.797203	54.4168	9	20.264	20.264	-2.42815	1.02358	1.01118	0.90153	-0.49531	7393.29	-0.776786
243	Cyclopamine	Ibrutinib	0.307461	0.327836	0.108428	3.29497	0.503	0.995005	54.3225	17	-65.1993	-65.1993	-6.83295	0.98349	0.98026	0.23276	-0.75404	0.673939	4.66739
244	LY-2940680??	Ibrutinib	-1.54247	-1.49871	0.0944058	2.89395	0.493	0.987013	68.4638	15	-78.5349	-78.5349	-7.51018	0.9866	0.98165	0.49068	-1.0856	1.5052e+23	-2.92674
245	SANT-2	Ibrutinib	3.72987	3.11999	0.102694	3.14934	0.404	0.809191	47.6309	15	-112.712	-112.712	-8.5696	0.95667	0.95667	0.19901	-1.32614	1.42348	NA
246	Hh-Ag1.5	Ibrutinib	4.95837	4.71298	0.106763	3.34259	0.475	0.951049	70.2655	17	-187.212	-187.212	-16.2124	0.94619	0.94033	0.36799	-2.02235	0.490835	150.594
247	Vismodegib	Ibrutinib	-2.56584	-3.98179	0.113854	3.73986	0.649	0.703297	68.289	8	87.533	87.533	0	1.0178	1.01682	1.17706	-0.2268	1.69107	NA
248	RO-4929097	Ibrutinib	-3.90807	-3.95443	0.109571	3.51317	0.505	0.991009	67.2746	9	154.777	154.777	0	1.02559	1.02559	1.94886	-0.40109	1.37011	24.9132
249	MK-0752	Ibrutinib	0.631207	0.528441	0.109873	3.51189	0.491	0.983017	65.8719	8	24.6197	24.6197	-0.00181	1.01083	1.01083	0.54953	-0.30333	1.055	0.0930194
250	YO-01027	Ibrutinib	-1.46604	-1.62191	0.108351	3.52418	0.516	0.969031	80.8656	7	45.5684	45.5684	0	1.01283	1.01283	0.79195	-0.33627	1.71023	NA
251	GSI-9	Ibrutinib	0.153235	0.313519	0.0938925	2.71293	0.515	0.971029	53.8862	12	-11.6462	-11.6462	-0.63254	0.99121	0.98888	0.62564	-0.5999	3.47076e+32	NA
252	NVP-XAV-939	Ibrutinib	-3.68683	-4.12713	0.101972	3.2568	0.567	0.867133	71.9585	3	62.4671	62.4671	0.48788	1.01237	1.01237	0.71069	-0.08602	3.23519e+07	-331.676
253	NCGC00263015-01	Ibrutinib	1.407	-0.678388	0.100733	3.20662	0.26	0.521479	60.4893	11	-15.0991	-15.0991	-2.26136	0.99492	0.99397	0.50537	-0.60499	3.6574e+13	NA
254	CPG-52364	Ibrutinib	0.316478	-0.272488	0.0819487	2.52442	0.416	0.833167	80.2887	5	28.6523	28.6523	0	1.0419	1.02119	1.40675	-0.57029	0.598644	0.228441
255	IRAK-1-4 Inhibitor I	Ibrutinib	-6.12983	-6.09166	0.089122	2.62724	0.496	0.993007	18.938	4	99.2185	99.2185	0	1.01357	1.01357	1.16717	-0.17498	7364.44	-59.4312
256	NCGC00241410-01	Ibrutinib	-4.03696	-4.18017	0.0871205	2.44194	0.524	0.953047	55.5082	17	-84.8812	-84.8812	-5.92561	0.98961	0.979	0.6098	-1.16043	0.680735	26.0858
257	NCGC00241411-01	Ibrutinib	-4.7634	-4.56648	0.111215	3.36628	0.474	0.949051	69.0356	5	108.964	108.964	3.14223	1.03367	1.03367	1.20646	-0.11682	3.87392e+10	-5.07155
258	BI-78D3	Ibrutinib	-1.19087	-1.7917	0.0746228	2.1165	0.608	0.785215	72.2178	11	68.9908	68.9908	-3.33694	1.04076	1.04043	1.06876	-0.29313	0.379053	-0.0365655
259	SR-3306	Ibrutinib	3.8395	2.04537	0.0848568	2.56898	0.249	0.4995	66.9703	14	-104.013	-104.013	-2.23237	0.97283	0.91792	0.09891	-0.57488	4.95846	NA
260	STF-083010	Ibrutinib	-0.0301607	-1.42835	0.0986312	3.20604	0.68	0.641359	66.0665	7	14.5062	14.5062	0	0.98567	0.98567	0.83917	-0.6941	1.25764	NA
261	Irestatin 9389	Ibrutinib	0.853985	0.716128	0.101988	3.10275	0.485	0.971029	56.1913	14	-83.2287	-83.2287	-8.83139	0.97053	0.97053	0.20776	-1.04004	1.0194	-5.62946
262	SB-265610	Ibrutinib	-0.196313	-0.477718	0.0988631	3.14068	0.543	0.915085	53.9264	10	0.41252	0.41252	-1.14379	0.99402	0.99402	0.54534	-0.54121	9.79432e+10	-5.75391
263	Apilimod	Ibrutinib	-2.41406	-2.36639	0.103806	3.1031	0.496	0.993007	50.2185	11	47.434	47.434	-1.34885	1.00552	1.00552	0.77678	-0.30244	3.4062	58.2997
264	PD-0220245	Ibrutinib	3.58901	3.28631	0.0962988	3.0872	0.447	0.895105	63.4368	18	-169.802	-169.802	-9.19393	0.95337	0.95337	0.01866	-1.71668	0.827289	3.48959
265	KRP 203	Ibrutinib	0.958438	-0.698597	0.103923	3.24306	0.303	0.607393	59.9414	9	-29.3453	-29.3453	-5.87971	0.98489	0.98489	0.38285	-0.67631	1.57468	-0.834385
266	AMG-47a	Ibrutinib	2.57025	2.61368	0.0849688	2.59895	0.51	0.981019	68.5937	19	-207.628	-207.628	-15.0216	0.93967	0.92647	0.1757	-1.69108	0.727893	1.0495
267	Pim 1 inhibitor 2	Ibrutinib	-6.92345	-6.2756	0.0842898	2.39968	0.396	0.793207	45.101	10	-28.2305	-28.2305	-3.87198	0.98606	0.98606	0.24467	-0.52698	8611.65	-1.04905
268	SGI-1776	Ibrutinib	2.94018	0.679323	0.131856	4.65262	0.314	0.629371	66.1621	17	-144.845	-144.845	-7.95695	0.95566	0.95566	0.07967	-1.52812	0.344307	0.00717314
269	KI-20227	Ibrutinib	0.861842	-0.00813257	0.103031	3.32743	0.393	0.787213	54.3793	10	10.1459	10.1459	-2.74132	1.00211	1.00211	0.50346	-0.402	1.30018	-5.2682
270	ABT-702	Ibrutinib	-6.54503	-5.57189	0.125588	3.92497	0.417	0.835165	78.6786	6	259.357	259.357	0.79752	1.10999	1.10999	2.93613	-0.34256	57749.4	-51.2333
271	AZ-3146	Ibrutinib	4.56312	3.91838	0.098745	3.06678	0.415	0.831169	73.9477	17	-214.749	-214.749	-17.921	0.92813	0.92813	0.15634	-2.30383	Inf	-0.0296534
272	MK-1775	Ibrutinib	2.84928	4.13116	0.132319	4.21076	0.617	0.767233	70.9095	22	-351.349	-351.349	-23.6927	0.94485	0.87148	0.19563	-1.63866	0.271731	9.8785
273	BMS-5	Ibrutinib	-2.4721	-1.68634	0.0942912	2.78146	0.389	0.779221	73.6067	13	-74.8316	-74.8316	-5.84296	0.9973	0.98367	0.56874	-0.85367	110091	-20.7162
274	AMG-Tie2-1	Ibrutinib	4.91182	4.02038	0.0966307	2.7073	0.384	0.769231	67.5942	19	-159.802	-159.802	-10.4388	0.96912	0.95361	0.44145	-1.16573	0.825858	3.72596
275	NVP231	Ibrutinib	3.17044	3.33939	0.10513	3.25232	0.521	0.959041	75.7813	14	-128.929	-128.929	-9.34741	0.96621	0.96387	0.50885	-1.74192	0.499223	-62.3401
276	D-NMAPPD	Ibrutinib	4.27153	3.95053	0.110446	3.32673	0.464	0.929071	64.8115	18	-144.851	-144.851	-12.5555	0.96641	0.95	0.52298	-1.45612	0.729284	NA
277	Pazopanib	Ibrutinib	-0.890581	-1.48854	0.106085	3.19615	0.575	0.851149	60.1097	7	-6.18499	-6.18499	-0.74641	0.97383	0.97378	0.88218	-0.94191	2.41132e+18	-8.35118
278	TG-101348	Ibrutinib	1.70723	1.98325	0.112439	3.42904	0.544	0.913087	71.1853	13	-131.971	-131.971	-7.14614	0.97798	0.97316	0.21151	-1.53122	190664	NA
279	Alvespimycin hydrochloride	Ibrutinib	2.05079	1.06364	0.0725819	2.21992	0.329	0.659341	46.2912	14	-17.1634	-17.1634	-2.34483	0.98179	0.98076	0.6755	-0.58471	0.472365	-0.0870122
280	CCT-018159	Ibrutinib	-4.96203	-5.27277	0.109539	3.38445	0.547	0.907093	71.4489	5	153.447	153.447	4.43369	1.05669	1.04966	1.91195	-0.08949	8.80629e+06	0
281	CNF-2024	Ibrutinib	2.09495	0.946733	0.0693129	2.02005	0.272	0.545455	58.4152	22	-156.174	-156.174	-9.06987	0.96975	0.94978	0.2293	-1.0066	0.24563	1.08515
282	NVP-AUY922	Ibrutinib	2.8594	0.144754	0.110415	3.36571	0.231	0.463536	44.6038	22	-87.9838	-87.9838	-5.71705	1.00892	0.98171	0.10433	-0.15108	0.0847881	NA
283	Elesclomol	Ibrutinib	8.67653	6.14135	0.121659	3.73114	0.259	0.519481	53.3016	21	-255.321	-255.321	-13.0679	0.9335	0.86646	0.77456	-1.25387	1.08666	17.9109
284	VER-155008	Ibrutinib	-0.66004	-0.356937	0.0975122	3.04479	0.461	0.923077	70.8766	8	-20.6297	-20.6297	-3.46429	0.98555	0.98555	0.60878	-0.81508	0.960636	NA
285	ISOX	Ibrutinib	6.07666	5.0315	0.0773098	2.46406	0.318	0.637363	83.5737	20	-280.18	11.0536	-20.8961	0.92612	0.89888	0.15934	-2.13239	0.326734	7.45893
286	Vorinostat	Ibrutinib	1.44277	0.68112	0.0711831	2.14588	0.383	0.767233	75.7728	15	-219.455	0	-20.2469	0.9469	0.92515	0.05735	-1.54826	0.33354	3.55383
287	AR-42	Ibrutinib	3.77895	2.30218	0.0681006	2.12936	0.256	0.513487	62.6529	21	-201.389	-201.389	-11.9321	0.92256	0.90352	0.07692	-1.45017	1.37215	1.9167
288	Belinostat	Ibrutinib	8.29776	6.78239	0.0864796	2.71085	0.286	0.573427	78.1445	22	-348.958	-348.958	-24.0042	0.88845	0.86992	0.00529	-2.87967	0.0748442	8.27916
289	Mocetinostat	Ibrutinib	-3.53193	-3.98683	0.0677038	2.04722	0.601	0.799201	41.2893	10	84.6633	84.6633	-2.11987	1.01099	1.00864	1.30824	-0.28521	0.871048	-0.426164
290	Panobinostat	Ibrutinib	3.21711	0.844953	0.100462	2.97502	0.232	0.465534	49.8634	14	-78.5832	43.8546	-3.43951	0.99146	0.96504	0.00037	-0.32503	3.45687	NA
291	Pracinostat	Ibrutinib	2.51231	0.983894	0.0532947	1.69147	0.171	0.343656	82.2423	18	-290.029	0	-23.0092	0.92422	0.88438	0.01759	-2.08079	1.26393	2.81565
292	Romidepsin	Ibrutinib	0.937707	-0.223633	0.0966898	3.03571	0.342	0.685315	55.0821	9	-6.26005	-6.26005	0	0.99993	0.99972	0.0049	-0.02967	22.414	NA
293	SRT1720	Ibrutinib	-0.256572	-0.0313539	0.108966	3.29821	0.475	0.951049	75.2867	11	-19.8677	-19.8677	-4.45451	0.99707	0.99707	0.62809	-0.82677	7.60607e+13	-0.348655
294	EX-527	Ibrutinib	0.576981	-0.479006	0.093615	2.87163	0.376	0.753247	68.1572	12	-26.3992	-26.3992	-1.57345	0.99442	0.99442	0.25342	-0.51741	5.50552e+29	-0.0413241
295	Entinostat	Ibrutinib	-1.12555	-1.3128	0.0788968	2.31775	0.526	0.949051	67.4511	14	-53.8762	-53.8762	-5.36314	0.99912	0.98506	0.67314	-0.73858	0.284917	0.784458
296	MG-149	Ibrutinib	-2.41303	-0.631452	0.0982606	3.05904	0.274	0.549451	49.3342	14	-94.3436	-94.3436	-15.7782	0.95176	0.95123	0.50777	-1.43255	1.10416	-44.6973
297	Veliparib	Ibrutinib	-3.4708	-3.89882	0.107474	3.5326	0.544	0.913087	67.6056	9	7.4749	7.4749	0	1.00315	1.00315	0.4994	-0.42465	1.78186e+30	1.82894
298	Olaparib	Ibrutinib	-2.02754	-2.74461	0.0893967	2.75817	0.59	0.821179	66.4433	9	-1.8928	-1.8928	0	0.98956	0.98956	0.62082	-0.63975	1.50509	-179.338
299	AG-14361	Ibrutinib	-2.38482	-2.02745	0.113797	3.59929	0.464	0.929071	48.0406	11	40.957	40.957	-2.0578	1.01217	1.01217	0.69571	-0.28614	544639534063769	NA
300	Rucaparib	Ibrutinib	-0.753277	-1.82128	0.0951026	2.88601	0.623	0.755245	70.7126	10	-2.22	-2.22	-1.68943	0.99031	0.99031	0.50155	-0.52375	1.0259	NA
301	Iniparib	Ibrutinib	2.39412	1.35925	0.0975906	2.81394	0.357	0.715285	67.6531	16	-122.656	-122.656	-10.6272	0.95386	0.95386	0.23323	-1.4598	0.626543	0.0124598
302	MLN-2238??	Ibrutinib	-1.79196	-2.62631	0.0511634	1.62402	0.696	0.609391	42.8584	13	-30.6761	-30.6761	-3.65777	1.00641	0.99362	0.45881	-0.1138	0.801547	-0.132447
303	Carfilzomib	Ibrutinib	5.21591	3.57026	0.102148	3.09367	0.293	0.587413	79.8569	14	-137.277	38.2736	-4.77442	0.95234	0.9042	0.01669	-0.77223	2.43364	NA
304	Bortezomib	Ibrutinib	0.971989	-0.189649	0.0922035	2.84528	0.357	0.715285	51.9914	5	-16.5006	0	0	0.99887	0.9968	0.02569	-0.07266	0.618326	NA
305	Tosedostat	Ibrutinib	-3.73448	-3.89673	0.105945	3.20305	0.521	0.959041	52.2217	10	72.1744	72.1744	-0.93184	1.00139	1.00139	1.32719	-0.60544	6.29711	5.56629
306	Teriflunomide	Ibrutinib	0.0655113	2.18047	0.120532	3.89534	0.716	0.569431	78.691	18	-179.626	-179.626	-13.3975	0.94959	0.94959	0.12653	-1.92279	0.421299	-5.03494
307	PD-166793	Ibrutinib	-5.39211	-5.02799	0.0954797	3.1396	0.455	0.911089	27.1749	5	63.1858	63.1858	0	1.00791	1.00791	0.88034	-0.24848	1.6269e+06	-2.49317
308	SSR-69071	Ibrutinib	-0.258809	-1.69774	0.105639	3.14806	0.663	0.675325	53.7036	6	57.6203	57.6203	-0.27163	1.01432	1.01432	0.84331	-0.26711	1.09646	-0.406205
309	RG-108	Ibrutinib	-1.29894	-2.34818	0.0978868	3.23356	0.635	0.731269	53.2646	8	-3.46169	-3.46169	0	0.99213	0.99213	0.37925	-0.41386	1.26258	-3.80337
310	BIX-01294	Ibrutinib	0.247315	0.499191	0.0936472	2.842	0.54	0.921079	60.6302	12	-31.296	-31.296	-6.00329	0.9974	0.98982	0.51552	-0.40584	1.45072	NA
311	JQ1	Ibrutinib	6.17186	4.15558	0.0765517	2.33411	0.213	0.427572	68.4802	24	-243.265	-243.265	-18.3737	0.9085	0.88814	0.06761	-1.79162	0.616304	4.89944
312	NCGC00185090-04	Ibrutinib	-1.90859	-1.67564	0.107961	3.38312	0.471	0.943057	78.3204	7	60.4835	60.4835	-1.91669	1.02942	1.02581	1.03543	-0.30934	6.02256e+09	-10.5338
313	NCGC00189393-02	Ibrutinib	0.332749	-0.080269	0.112971	3.50429	0.453	0.907093	76.2504	10	-31.4928	-31.4928	-2.10064	0.99153	0.99153	0.33232	-0.64724	7.6712e+17	-5.31578
314	NCGC00247866-02	Ibrutinib	2.17327	1.1319	0.107622	3.289	0.372	0.745255	60.4699	16	-96.0331	-96.0331	-7.61726	0.96218	0.96218	0.24825	-1.20858	Inf	NA
315	NCGC00241036-01	Ibrutinib	-0.875	-1.24956	0.110967	3.54501	0.53	0.941059	70.7045	8	61.859	61.859	-0.87994	1.02329	1.02329	0.88859	-0.27	4.89378e+10	-47.9722
316	NCGC00183808-01	Ibrutinib	0.778308	3.08244	0.109129	3.39881	0.738	0.525475	72.6165	17	-132.782	-132.782	-9.24549	0.9595	0.9595	0.05248	-1.3803	0.485794	97.5848
317	Tipifarnib	Ibrutinib	9.91562	9.19152	0.11133	3.36328	0.409	0.819181	79.2911	25	-388.957	-388.957	-21.5877	0.89409	0.86856	0	-3.12024	0.298382	15.3966
318	LG100268	Ibrutinib	-1.60149	-2.04497	0.104402	3.15497	0.553	0.895105	77.5627	8	54.7587	54.7587	0.99709	1.02432	1.02432	0.84134	-0.29375	504064441930934	NA
319	AHPN	Ibrutinib	0.123732	0.129402	0.0764742	2.2505	0.501	0.999001	55.9918	18	-204.665	-204.665	-14.0754	0.93789	0.9221	0.32986	-1.38448	0.42098	1.83368
320	AC-261066	Ibrutinib	-4.75395	-5.34194	0.106405	3.16518	0.561	0.879121	65.4433	3	133.285	133.285	1.63367	1.03904	1.03904	1.40547	-0.07263	2.12591	NA
321	Fenretinide	Ibrutinib	6.04435	4.71646	0.106385	3.35695	0.34	0.681319	70.0868	14	-183.485	-183.485	-13.2396	0.94048	0.9395	0.16346	-1.96623	0.86586	0
322	Hydrocortisone	Ibrutinib	10.2627	8.37669	0.101092	3.22355	0.271	0.543457	76.5062	19	-328.835	-328.835	-17.0861	0.86523	0.86455	0.19343	-3.43646	0.725975	-134.348
323	Dexamethasone	Ibrutinib	11.5539	10.3739	0.116932	3.59923	0.368	0.737263	69.8571	24	-398.723	446.166	-23.1735	0.89946	0.84956	0.08853	-2.50277	0.337105	-0.107674
324	Cortivazol	Ibrutinib	11.1809	10.0979	0.136559	4.07341	0.391	0.783217	76.0251	20	-369.254	-369.254	-28.3461	0.90693	0.86523	0.46382	-2.84826	1.04785	NA
325	Deacetyl cortivazol	Ibrutinib	7.8513	7.35803	0.121142	3.64203	0.437	0.875125	71.7036	23	-354.961	-354.961	-27.8271	0.88904	0.85391	0.29819	-2.8533	40079.4	-5.70003
326	Abiraterone	Ibrutinib	8.09339	6.5969	0.113187	3.6522	0.346	0.693307	76.2577	19	-281.446	-281.446	-15.6131	0.91221	0.91221	0.01738	-2.83184	6.04149e+90	NA
327	2-Methoxyestradiol	Ibrutinib	2.49753	2.57798	0.104403	3.29533	0.511	0.979021	77.0464	15	-153.672	-153.672	-17.9523	0.96838	0.95598	0.5055	-1.7015	0.2209	19.1306
328	Quercetine	Ibrutinib	-2.79792	-3.01434	0.0956143	2.95108	0.533	0.935065	50.3992	11	-14.3966	-14.3966	-4.11501	0.99523	0.99523	0.35325	-0.49722	1.58061e+16	NA
329	Doxercalciferol	Ibrutinib	-0.79676	-0.546225	0.0972827	2.84322	0.456	0.913087	66.0292	12	-15.4866	-15.4866	-0.70256	0.99414	0.99414	0.33151	-0.48638	2.37553e+17	NA
330	Seocalcitol	Ibrutinib	3.76116	2.61841	0.112626	3.40036	0.366	0.733267	68.4249	16	-86.7197	-86.7197	-4.87349	0.97285	0.97285	0.11628	-0.98348	0.900675	5.2501
331	methyl jasmonate	Ibrutinib	2.85182	1.16975	0.116073	3.5404	0.325	0.651349	77.2364	16	-150.245	-150.245	-12.4261	0.96477	0.96477	0.3431	-1.84555	0.711647	NA
332	Bicalutamide	Ibrutinib	-6.24745	-5.59292	0.0953698	2.87614	0.403	0.807193	43.2769	8	25.3302	25.3302	-1.4302	1.00075	1.00075	0.50404	-0.25073	34901.5	3.71628
333	Andarine	Ibrutinib	-2.20259	-2.06948	0.118979	3.64727	0.491	0.983017	67.4088	11	27.2189	27.2189	-1.80222	1.01472	1.01472	0.62327	-0.35108	0.667392	4.22418
334	MDV-3100	Ibrutinib	-3.53887	-3.84367	0.0856849	2.65266	0.532	0.937063	65.6851	11	-20.0174	-20.0174	-2.83585	0.99075	0.99075	0.38915	-0.58932	1.1391	-0.521785
335	RD-162	Ibrutinib	-1.68209	-2.67969	0.0938524	3.03787	0.616	0.769231	23.0772	7	17.167	17.167	0	0.9943	0.9943	0.55206	-0.38039	157628	-0.709936
336	CITCO	Ibrutinib	2.55665	2.5263	0.103913	3.08631	0.497	0.995005	70.9941	15	-88.427	-88.427	-12.4472	0.97144	0.97144	0.55532	-1.43959	0.852608	64.0216
337	PK-11195	Ibrutinib	-5.39297	-6.46683	0.09277	2.80853	0.656	0.689311	75.8414	4	178.041	178.041	0	1.02231	1.02231	1.97584	-0.19543	1.69656e+13	0
338	Pioglitazone HCl	Ibrutinib	-3.20655	-3.03675	0.0982305	3.02594	0.471	0.943057	62.2716	7	24.3867	24.3867	-2.14669	1.0025	1.0025	0.59558	-0.35171	1.11751	0
339	GW-7647	Ibrutinib	-5.1003	-4.25234	0.0670514	1.99406	0.337	0.675325	59.635	8	119.991	119.991	-0.53527	0.98511	0.98555	1.69401	-0.47063	1.87084	-0.329923
340	GW-0742	Ibrutinib	-1.57803	-1.7872	0.0989437	3.14472	0.532	0.937063	50.4447	7	14.7966	14.7966	0	0.99407	0.99407	0.50699	-0.35902	1.21325	NA
341	GW-501516	Ibrutinib	2.05114	2.17143	0.113233	3.55526	0.513	0.975025	67.8498	18	-142.952	-142.952	-11.2463	0.9603	0.95715	0.0669	-1.40335	0.453854	12.8238
342	Troglitazone	Ibrutinib	-5.95107	-5.87439	0.0884276	2.74116	0.491	0.983017	70.5961	7	49.8813	49.8813	-0.44714	1.01056	1.01056	0.71819	-0.21938	375192	0.884996
343	Telmisartan	Ibrutinib	-8.6714	-6.74514	0.121758	3.79755	0.302	0.605395	64.1535	1	164.484	164.484	5.14243	1.04714	1.04714	1.65328	-0.00844	2.0421	-0.672348
344	GSK-3787	Ibrutinib	-0.189535	-0.786378	0.100989	2.90092	0.587	0.827173	55.906	8	-0.77198	-0.77198	0	0.99553	0.99553	0.3817	-0.38942	1.51013	NA
345	MK-767	Ibrutinib	-0.520838	-0.749549	0.0954863	3.02965	0.532	0.937063	52.9149	9	-29.9681	-29.9681	-3.30628	0.98669	0.98669	0.42327	-0.72295	1.3287	NA
346	SID 7969543	Ibrutinib	9.05595	7.44161	0.125289	3.99012	0.36	0.721279	75.5964	20	-148.859	-148.859	-14.9238	0.9615	0.95718	0.58241	-1.95813	0.518113	NA
347	Bazedoxifene	Ibrutinib	-2.84633	-3.3155	0.115517	3.27767	0.557	0.887113	81.1539	6	105.834	105.834	0.04447	1.04412	1.04412	1.35525	-0.29691	7.57038e+45	NA
348	Triptolide	Ibrutinib	6.63699	3.72027	0.0773837	2.25534	0.125	0.251748	79.1606	19	-195.271	27.8893	-16.244	0.91804	0.87305	0.00389	-1.25462	0.99762	NA
349	Apratastat	Ibrutinib	0.0233045	-0.483414	0.0972534	3.0131	0.425	0.851149	60.0317	14	-59.4938	-59.4938	-6.97098	0.97034	0.96934	0.52021	-1.06687	0.64447	-70.5189
350	HC-067047	Ibrutinib	-0.25012	-1.76721	0.124682	3.86998	0.657	0.687313	68.909	6	110.902	110.902	2.9434	1.03876	1.03876	1.31012	-0.20109	1.16712	NA
351	DE-096	Ibrutinib	8.3289	7.16463	0.098637	3.18718	0.349	0.699301	81.4997	21	-267.291	-267.291	-16.295	0.9249	0.923	0.03303	-2.63138	3.4383e+116	47.7648
352	GSK-3965	Ibrutinib	-2.27123	-3.4018	0.109795	3.26731	0.63	0.741259	76.5003	8	4.50687	4.50687	-0.03363	1.00298	1.00298	0.37702	-0.33195	0.996549	-0.927395
353	Omeprazole	Ibrutinib	4.61071	3.40885	0.107355	3.22292	0.36	0.721279	61.5745	16	-167.868	-167.868	-7.46258	0.95364	0.95134	0.0977	-1.70476	0.53684	-0.587342
354	Elacridar	Ibrutinib	-0.353687	0.141839	0.109196	3.45654	0.428	0.857143	53.5907	11	-36.8786	-36.8786	-5.38542	0.97806	0.97782	0.41339	-0.78217	1.10462e+06	-6.65627
355	Secin H3	Ibrutinib	0.0462598	0.128594	0.106442	3.15773	0.512	0.977023	74.3604	18	-152.544	-152.544	-9.28958	0.96332	0.96332	0	-1.52544	204336	NA
356	CDIBA	Ibrutinib	9.25893	8.31079	0.0956184	3.13193	0.373	0.747253	74.6369	20	-346.065	-346.065	-21.3287	0.94639	0.92305	0.00248	-3.13921	0.226148	14.3298
357	U-73122??	Ibrutinib	4.60769	4.19655	0.0965916	2.93458	0.438	0.877123	53.9624	13	-112.13	-112.13	-9.97096	0.94587	0.94587	0.51536	-1.63666	0.919236	-1.00167
358	BAY-60-7550	Ibrutinib	-9.19444	-9.13899	0.0771164	2.40804	0.493	0.987013	75.7809	4	108.747	108.747	4.53059	1.03363	1.03363	1.22874	-0.14127	301020	-14.5482
359	anagrelide	Ibrutinib	-7.75381	-7.89885	0.0771849	2.41191	0.528	0.945055	74.3288	6	70.0342	70.0342	-1.71725	1.02156	1.02156	0.96248	-0.26214	3.28722e+11	NA
360	Olprinone	Ibrutinib	-2.25589	-3.3813	0.0946059	2.74145	0.656	0.689311	68.1286	11	7.48057	7.48057	-0.9921	1.00466	1.00466	0.40537	-0.33056	1.23086	3.28508
361	NCGC00168459-01	Ibrutinib	2.10728	2.01516	0.0813034	2.34558	0.48	0.961039	62.2255	19	-192.765	-192.765	-15.9353	0.99452	0.96177	0.31306	-1.33226	0.353733	1.36284
362	NCGC00249759-01	Ibrutinib	-4.51547	-4.10036	0.0978936	2.94335	0.438	0.877123	53.1514	5	63.6329	63.6329	0	1.01348	1.01348	0.82699	-0.19066	332179	NA
363	NVP-ABE171	Ibrutinib	-2.81884	-2.6199	0.0940344	3.015	0.464	0.929071	62.8928	9	-38.3473	-38.3473	-1.60188	0.98806	0.98806	0.12289	-0.50636	5.50354e+33	-0.700366
364	Lirimilast	Ibrutinib	-1.961	-2.4943	0.0910882	2.79893	0.587	0.827173	55.1373	10	6.08536	6.08536	-4.19007	0.98611	0.98611	0.87544	-0.81459	8.81373e+157	-4.54731
365	Sildenafil citrate	Ibrutinib	0.977672	0.0235008	0.093858	2.66393	0.347	0.695305	68.4581	10	-36.504	-36.504	-4.96752	0.99489	0.99489	0.44598	-0.81102	920932785480334	NA
366	Alacepril	Ibrutinib	2.12231	0.94262	0.0963331	2.87406	0.337	0.675325	46.3201	14	-77.2633	-77.2633	-4.73252	0.97391	0.97363	0.15551	-0.91611	1.12851	2.59933
367	Ubenimex	Ibrutinib	-1.49939	-1.7154	0.0964629	2.81794	0.531	0.939061	65.6255	7	-17.382	-17.382	-4.37952	0.99441	0.99441	0.41657	-0.59039	1.32308	NA
368	BAY-41-8543	Ibrutinib	-1.07951	-2.26578	0.085128	2.62554	0.665	0.671329	73.7722	7	24.2281	24.2281	-2.86394	1.00682	1.00682	0.52664	-0.28436	0.864632	NA
369	Vinpocetine	Ibrutinib	-2.96912	-3.18826	0.0877807	2.86221	0.528	0.945055	62.7026	12	-94.6008	-94.6008	-11.3448	0.97322	0.97322	0.09684	-1.04285	37158.6	1.1855
370	Verapamil	Ibrutinib	0.765496	-0.819333	0.0968882	3.10187	0.298	0.597403	67.1714	10	-40.7083	-40.7083	-5.86024	0.987	0.987	0.18818	-0.59527	0.909271	1.11137
371	(S)-(+)-Niguldipine	Ibrutinib	0.330834	0.541662	0.091424	2.87367	0.529	0.943057	65.9767	14	-133.647	-133.647	-13.876	0.97085	0.95874	0.56887	-1.52262	0.50234	23.8032
372	SR 33805	Ibrutinib	2.60593	0.644595	0.105397	3.34914	0.279	0.559441	71.3217	13	-62.8671	-62.8671	-8.0174	0.98262	0.98262	0.28397	-0.91264	2.76386e+21	NA
373	Zaldaride maleate	Ibrutinib	-0.241594	-0.196311	0.0982094	3.01081	0.492	0.985015	70.0814	10	-46.585	-46.585	-5.2258	0.98836	0.98836	0.05026	-0.51611	0.630504	NA
374	Riluzole	Ibrutinib	-5.03369	-5.30629	0.0971541	2.93263	0.531	0.939061	59.9281	9	-13.3533	-13.3533	-3.13746	0.99364	0.99364	0.31485	-0.44839	1.15632	NA
375	SSR-504734	Ibrutinib	-1.72593	-1.51899	0.100113	3.11418	0.476	0.953047	65.3319	14	-84.5999	-84.5999	-6.86835	0.97998	0.97998	0.11545	-0.96145	0.798232	-17.0564
376	SCH-900435	Ibrutinib	3.95078	3.55811	0.109233	3.38703	0.443	0.887113	71.5436	18	-179.871	-179.871	-11.8066	0.94627	0.94424	0.14591	-1.85779	0.474965	35.1941
377	Ivacaftor	Ibrutinib	-1.56489	-1.37629	0.104413	3.30239	0.471	0.943057	46.7795	8	-9.37601	-9.37601	0	0.99777	0.99655	0.34583	-0.40113	4.53613e+51	NA
378	Ivabradine hydrochloride	Ibrutinib	-2.10554	-2.08311	0.0949768	2.95185	0.495	0.991009	59.1203	7	15.2716	15.2716	-2.66227	0.99802	0.99802	0.62163	-0.46891	0.870126	-0.285275
379	ICI-D7288	Ibrutinib	-1.95847	-2.17519	0.086216	2.77421	0.532	0.937063	68.8954	10	-49.6819	-49.6819	-2.25289	0.99023	0.99023	0.27201	-0.76883	1.24798	-0.451851
380	GSK-1016790A	Ibrutinib	-0.492259	0.0915939	0.12141	3.75123	0.44	0.881119	69.6214	12	-14.1752	-14.1752	-5.68056	1.00703	1.00703	0.86419	-1.00594	0.678944	-0.387688
381	Fenobam	Ibrutinib	1.47299	2.19879	0.123547	3.74699	0.576	0.849151	59.307	17	-119.947	-119.947	-10.029	1.00271	0.96416	1.06842	-1.12003	0.408656	85.1936
382	MPEP	Ibrutinib	-4.03929	-4.13762	0.1141	3.49576	0.509	0.983017	54.858	9	60.8208	60.8208	-2.83654	1.0215	1.0178	1.00226	-0.27439	45966.6	-6.00562
383	Piboserod hydrochloride	Ibrutinib	1.95556	0.849974	0.0997676	3.24246	0.354	0.709291	63.5763	10	-29.9379	-29.9379	-6.02808	0.98378	0.98378	0.39224	-0.69162	0.969543	-0.914479
384	SB-224289	Ibrutinib	6.59225	6.51459	0.101213	3.22153	0.492	0.985015	67.5843	17	-289.476	-289.476	-15.7246	0.90723	0.90083	0.05765	-2.74719	0.419682	-0.167998
385	SB-206553	Ibrutinib	-4.97475	-3.37707	0.114977	3.74854	0.345	0.691309	60.8309	9	18.762	18.762	-4.58036	1.0051	1.00433	0.65588	-0.43523	1.73692	-24.8907
386	Meclinertant	Ibrutinib	1.6796	2.78272	0.105423	3.11371	0.664	0.673327	71.6869	15	-117.746	-117.746	-10.5027	0.97629	0.97266	0.20339	-1.25546	0.544091	NA
387	Zibotentan	Ibrutinib	-0.93209	-0.529501	0.113516	3.47166	0.471	0.943057	60.6078	9	8.13353	8.13353	-2.37678	1.00573	1.00573	0.58712	-0.50578	7.81116e+81	-0.674874
388	GW-4064X	Ibrutinib	-3.46971	-3.47429	0.0941177	2.91407	0.5	1	48.3579	7	17.5002	17.5002	0	1.00327	1.00327	0.41761	-0.24261	1.13581	NA
389	Turofexorate isopropyl	Ibrutinib	-1.15825	-1.2577	0.0948729	3.10468	0.513	0.975025	48.0628	6	-47.8291	-47.8291	-1.33094	0.96194	0.96194	0.70805	-1.18634	1.65719	-24.0575
390	GW-9508	Ibrutinib	-2.19433	-2.27993	0.105649	3.16828	0.508	0.985015	77.4393	8	33.2794	33.2794	-2.3338	1.01325	1.01325	0.65518	-0.32239	1.92542e+27	0.448226
391	AG-041R	Ibrutinib	5.21755	3.75272	0.103504	3.2582	0.322	0.645355	71.4188	16	-161.456	-161.456	-15.7897	0.95972	0.95972	0.13257	-1.74713	0.293776	NA
392	MK-0354	Ibrutinib	-5.39548	-4.78778	0.0954469	2.9869	0.427	0.855145	45.4037	9	28.5774	28.5774	-0.92095	0.99612	0.99612	0.77603	-0.49026	156194	-182.874
393	PB-28	Ibrutinib	0.706946	0.718048	0.100703	3.0758	0.502	0.997003	61.6952	16	-117.455	-117.455	-5.23224	0.95991	0.95991	0.06412	-1.23867	0.81255	31.5835
394	Cutamesine hydrochloride	Ibrutinib	-0.0496385	-0.645908	0.0986658	2.85582	0.586	0.829171	66.8208	11	-31.0263	-31.0263	-2.24116	0.98575	0.98575	0.42463	-0.73489	0.573495	-0.326668
395	BD-1047	Ibrutinib	-0.0756092	-0.537459	0.100136	3.09912	0.559	0.883117	49.0624	11	-46.8252	-46.8252	-5.12657	0.9759	0.9759	0.34867	-0.81692	8.00245e+29	NA
396	SCH-79797	Ibrutinib	2.2604	2.5133	0.0879579	2.73614	0.533	0.935065	75.7579	17	-222.66	-222.66	-22.2703	0.95516	0.94231	0.18838	-1.84148	0.307992	3.97087
397	Vorapaxar	Ibrutinib	0.881951	0.736121	0.0988612	2.96209	0.481	0.963037	59.7938	12	-32.0106	-32.0106	-1.3922	0.99576	0.9942	0.26752	-0.53942	0.591134	-1.05364
398	GB 83	Ibrutinib	0.356738	-0.199564	0.0970076	3.13547	0.428	0.857143	71.0433	11	-47.1981	-47.1981	-6.00901	0.98793	0.98793	0.31579	-0.78777	1.09627e+08	NA
399	Aprepitant	Ibrutinib	4.3963	3.07607	0.0963162	3.02828	0.32	0.641359	60.9574	13	-96.2765	-96.2765	-4.82947	0.97393	0.97393	0.04672	-1.00948	2.26579e+24	NA
400	GR-159897	Ibrutinib	-1.06606	-1.66228	0.0928771	2.84877	0.572	0.857143	69.4669	11	-26.0774	-26.0774	-4.59276	0.99609	0.99609	0.16132	-0.4221	5.29865e+06	NA
401	Osanetant	Ibrutinib	-0.0306143	0.0578152	0.145868	4.68104	0.494	0.989011	75.1405	13	-39.6338	-39.6338	-10.5919	0.99981	0.99981	1.06423	-1.46057	0.313604	-0.336181
402	Rolofylline	Ibrutinib	-3.91312	-4.51149	0.098902	3.08745	0.573	0.855145	67.7199	7	14.8796	14.8796	0.42024	1.00269	1.00269	0.70179	-0.55299	0.586711	-1.86559
403	Maraviroc	Ibrutinib	-5.85406	-5.67592	0.0874479	2.79902	0.48	0.961039	44.4359	4	75.4925	75.4925	0	1.00663	1.00663	1.02779	-0.27286	3.11211	NA
404	LY-320135	Ibrutinib	-5.40824	-4.84227	0.0949431	2.89254	0.415	0.831169	57.7241	11	-35.4889	-35.4889	-3.53904	0.98783	0.98783	0.24017	-0.59506	807689	38.8594
405	ACPA	Ibrutinib	-8.93677	-6.09792	0.102259	3.12329	0.185	0.371628	36.4802	4	83.1936	83.1936	0	1.00935	1.00935	0.95867	-0.12674	2.28083	NA
406	MK-886	Ibrutinib	-0.0875632	-1.50619	0.112745	3.43893	0.668	0.665335	58.4287	8	-3.93957	-3.93957	-3.44033	0.99959	0.99959	0.52191	-0.5613	1.02123	NA
407	Veliflapon	Ibrutinib	-5.5199	-4.82241	0.0988716	3.17483	0.416	0.833167	61.6307	9	-70.4794	-70.4794	-1.21616	0.97489	0.97489	0.21579	-0.92059	11828.7	2.98982
408	Licofelone	Ibrutinib	-6.33803	-6.07292	0.0922054	2.95409	0.455	0.911089	62.5598	4	65.3347	65.3347	0	1.01221	1.01221	0.70505	-0.0517	88831.3	NA
409	Zileuton	Ibrutinib	1.0959	-2.19541	0.121324	3.77309	0.192	0.385614	67.7896	11	-86.3211	-86.3211	-3.21034	0.95908	0.95908	0.71333	-1.57654	1.19904e+09	-0.0317161
410	NCGC00185053	Ibrutinib	1.80182	0.114884	0.107136	3.32941	0.303	0.607393	56.5551	14	-76.4764	-76.4764	-6.30884	0.97932	0.97932	0.07867	-0.84344	0.655579	-0.0172583
411	Celecoxib	Ibrutinib	0.628028	0.540774	0.10114	2.99401	0.484	0.969031	63.8069	16	-85.9373	-85.9373	-9.99668	0.97756	0.97756	0.23664	-1.09601	0.729111	NA
412	Pravadoline	Ibrutinib	-2.43125	-2.4943	0.0940523	2.77154	0.508	0.985015	66.5434	7	15.9326	15.9326	0	1.00388	1.00388	0.3837	-0.22437	159056395095322	0.719475
413	PF-3845	Ibrutinib	-5.44089	-4.88833	0.104111	3.27519	0.435	0.871129	66.896	3	134.104	134.104	2.79118	1.03988	1.03988	1.38575	-0.04471	1.4242	NA
414	Fluvastatin	Ibrutinib	-1.36863	-1.95621	0.105251	3.01796	0.568	0.865135	45.5583	5	49.8132	49.8132	-0.62357	1.0109	1.0109	0.55673	-0.0586	1.29272	NA
415	Simvastatin	Ibrutinib	-6.53547	-5.52181	0.102318	3.14249	0.368	0.737263	57.4873	5	95.6841	95.6841	0.55125	1.01906	1.01906	1.07621	-0.11937	227921	-1.39441
416	Dalcetrapib	Ibrutinib	1.05392	1.22513	0.106302	3.24635	0.52	0.961039	51.2644	17	-75.069	-75.069	-10.8139	0.98629	0.97312	1.00725	-1.09951	0.761535	4.1654
417	JK 184	Ibrutinib	4.33148	4.19094	0.0873691	2.71552	0.477	0.955045	62.6019	22	-279.076	-279.076	-20.8783	0.93821	0.9023	0.03036	-1.60892	0.323589	8.39402
418	NCGC00037850	Ibrutinib	-2.30213	-2.53514	0.10731	3.15268	0.533	0.935065	63.5376	5	73.8353	73.8353	0	1.00855	1.00855	1.07216	-0.33381	5.04585e+11	NA
419	CAY10581	Ibrutinib	2.84653	1.88478	0.0918704	2.85522	0.376	0.753247	74.3613	14	-146.673	-146.673	-12.4291	0.97809	0.97095	0.22608	-1.27846	0.200088	1.25243
420	EBPC	Ibrutinib	-3.31914	-3.02804	0.114378	3.56218	0.463	0.927073	45.782	6	75.4876	75.4876	-0.98605	1.01177	1.01177	0.98553	-0.23065	1.90259	NA
421	Piraxostat	Ibrutinib	5.98819	4.82613	0.106132	3.25216	0.36	0.721279	71.1943	18	-135.479	-135.479	-10.8333	0.95432	0.94741	0.21867	-1.36962	0.624174	-41.6935
422	JZL-184	Ibrutinib	-2.93161	-2.3534	0.118203	3.86856	0.438	0.877123	74.499	9	67.5275	67.5275	-0.41465	1.04812	1.03734	1.27516	-0.29428	2.67159e+07	NA
423	GW 4869	Ibrutinib	-5.05366	-3.70013	0.106617	3.41418	0.344	0.689311	20.6648	6	85.1088	85.1088	0	1.01569	1.01569	1.04115	-0.19007	1.53509	NA
424	Ezatiostat	Ibrutinib	0.321137	-0.643272	0.10965	3.45178	0.392	0.785215	72.0726	9	-14.9649	-14.9649	-0.6143	1.00137	1.00137	0.67351	-0.82316	1.68878e+29	0
425	Vapiprost hydrochloride	Ibrutinib	-0.0532885	-0.578195	0.113155	3.4818	0.555	0.891109	67.3	12	18.8389	18.8389	-1.00231	1.00817	1.00817	0.6189	-0.43051	0.867445	NA
426	Ezetimibe	Ibrutinib	-0.87938	-0.968846	0.115556	3.56159	0.511	0.979021	72.6926	13	-22.098	-22.098	-6.89236	1.01719	1.00347	0.77678	-0.58564	0.580382	4.86222
427	GSK-1995010	Ibrutinib	0.924058	0.709833	0.102344	3.06899	0.479	0.959041	42.0934	9	-12.2632	-12.2632	-0.95116	0.9874	0.98246	0.80289	-0.65122	3.23586e+07	NA
428	FASN BI	Ibrutinib	1.60522	1.69746	0.109233	3.27131	0.507	0.987013	47.5092	12	-39.3654	-39.3654	-10.5282	0.99473	0.98567	0.70657	-1.00132	1.7701e+09	-2.83735
429	GSK837149A	Ibrutinib	6.06547	4.19197	0.116648	3.61733	0.299	0.599401	65.9504	15	-78.6784	-78.6784	-4.3924	0.97304	0.97304	0.2262	-1.01298	2.12962e+216	NA
430	FASN MRK	Ibrutinib	-0.0071275	0.193606	0.113645	3.33215	0.47	0.941059	66.438	13	-85.6403	-85.6403	-6.7312	0.97207	0.97013	0.29069	-1.06379	1.25591	-0.718496
431	Daporinad	Ibrutinib	-2.80812	-3.28436	0.125136	3.99697	0.553	0.895105	18.6064	11	17.9099	17.9099	-3.17083	1.04673	1.00648	1.92879	-0.00349	0.322633	0.0097349
432	cPEPCK inhibitor	Ibrutinib	0.941394	1.03488	0.109498	3.20358	0.51	0.981019	48.5976	13	-23.8872	-23.8872	-2.20403	0.96921	0.96921	0.84696	-1.08583	1696881353079894	0
433	GLS968	Ibrutinib	-0.0824106	-0.263102	0.101183	2.92428	0.529	0.943057	51.9211	10	17.9347	17.9347	-1.95068	1.0066	1.0066	0.41611	-0.23676	0.98579	NA
434	IPFK2	Ibrutinib	4.95325	4.82975	0.0974704	2.90999	0.49	0.981019	69.439	21	-319.254	-319.254	-27.3356	0.92944	0.91143	0	-2.54022	0.203184	9.82009
435	NCGC00186528	Ibrutinib	-3.1249	-0.549287	0.137507	4.79015	0.285	0.571429	75.5495	15	-89.0163	-89.0163	-8.44666	0.97909	0.97909	0.23472	-1.12489	0.55922	-0.700875
436	NCGC00185916	Ibrutinib	1.88456	1.91014	0.0891793	2.61521	0.503	0.995005	64.1502	23	-231.035	-231.035	-15.8828	0.93101	0.9218	0.0955	-2.03893	0.921298	16.0958
437	AZD-7545	Ibrutinib	-1.94759	-2.41165	0.0945079	2.87035	0.557	0.887113	20.4576	10	21.8583	21.8583	-1.63566	1.00378	1.00186	0.62702	-0.40843	1.11087e+180	-38.1807
438	PDHK RIKEN	Ibrutinib	-0.674575	-0.727359	0.103457	3.17248	0.501	0.999001	68.4218	10	32.7611	32.7611	-2.89682	1.0371	1.02698	0.91162	-0.54466	1.03731	NA
439	NCGC00262689	Ibrutinib	-0.847163	-1.08778	0.0997331	2.94798	0.532	0.937063	69.2498	9	-10.0737	-10.0737	-1.74757	0.997	0.99606	0.47611	-0.55062	1.20604	3.7803
440	IDH-001	Ibrutinib	-1.58583	-1.51899	0.107917	3.52586	0.49	0.981019	55.579	11	-33.7204	-33.7204	-3.17567	0.98795	0.98661	0.3729	-0.65634	1.14056	NA
441	AR-C155858	Ibrutinib	5.83134	5.70253	0.112352	3.40131	0.486	0.973027	60.0292	24	-364.967	-364.967	-23.3125	0.93147	0.85684	0.07279	-1.67341	0.721801	0
442	CAP-232	Ibrutinib	0.55161	0.642014	0.109917	3.30205	0.509	0.983017	66.3278	9	-0.08151	-0.08151	-0.02346	1.00159	1.00159	0.48628	-0.4871	1.46033	-0.692917
443	NCGC00238624	Ibrutinib	0.564189	0.287221	0.106241	3.25757	0.461	0.923077	67.1838	13	-25.9655	-25.9655	-1.42611	0.99716	0.99716	0.17858	-0.43823	1.00179e+24	NA
444	ACC1 BMS	Ibrutinib	-2.18549	-1.62573	0.0928974	2.82132	0.406	0.813187	67.4589	16	-85.2548	-85.2548	-6.27591	0.96776	0.96773	0.10969	-0.96104	0.948516	-0.433261
445	Ibutamoren mesilate	Ibrutinib	-1.09016	-0.731352	0.143184	4.53049	0.463	0.927073	67.0664	17	392.017	-9086.08	-5.51645	0.98867	0.98867	4.75438	-0.83421	85799120986934	NA
446	ML 141	Ibrutinib	3.10148	2.56962	0.103839	3.33232	0.425	0.851149	62.9021	19	-236.123	-236.123	-13.267	0.92263	0.91694	0.18713	-2.31862	1.00998	-6.5784
447	QS11	Ibrutinib	-5.70206	-5.82903	0.108108	3.36001	0.519	0.963037	49.3643	4	187.269	187.269	0.5446	1.05806	1.04705	2.49894	-0.13673	11.1446	-2.30336
448	Gavestinel sodium	Ibrutinib	-0.501293	-1.04258	0.102092	3.28964	0.582	0.837163	69.3278	7	2.57315	2.57315	0	0.99996	0.99868	0.36786	-0.28297	1.343e+267	NA
449	Eliprodil	Ibrutinib	0.749735	0.991391	0.105985	3.37798	0.522	0.957043	71.2794	14	-47.3973	-47.3973	-4.90185	0.99755	0.99249	0.36442	-0.70477	0.755353	-1.6256
450	Caroverine hydrochloride	Ibrutinib	2.80017	1.60923	0.106527	3.48672	0.368	0.737263	64.5163	17	-93.6624	-93.6624	-4.99475	0.97056	0.97056	0.08663	-1.02326	7.05207e+06	-2.75387
451	GYKI-53655	Ibrutinib	5.34148	5.11791	0.100578	3.0878	0.462	0.925075	67.6147	21	-264.57	17.2782	-20.6247	0.96243	0.92759	0.18117	-1.71179	0.255722	3.75401
452	Dapagliflozin	Ibrutinib	-0.28774	-0.192334	0.10864	3.4918	0.491	0.983017	57.8468	13	-12.2173	-12.2173	-1.90417	0.99443	0.99443	0.27996	-0.40213	119646854477885	-0.0286786
453	GSK-4112	Ibrutinib	-1.96604	-1.82906	0.0852822	2.40026	0.468	0.937063	47.5104	4	137.272	137.272	5.17351	1.04365	1.04198	1.6998	-0.15319	0.700486	-0.297151
454	Sepantronium bromide	Ibrutinib	1.72299	-0.376909	0.0972356	2.97771	0.247	0.495504	54.583	10	-10.1964	-10.1964	0	0.99973	0.99934	0	-0.05564	21.1196	NA
455	BIBR 1532	Ibrutinib	0.896458	0.518915	0.0987602	3.04462	0.459	0.919081	45.717	13	-52.3564	-52.3564	-5.27603	0.96727	0.96727	0.41677	-0.94034	4.00706e+07	64.4901
456	ITX3	Ibrutinib	4.5565	4.88371	0.109845	3.39048	0.543	0.915085	61.1972	16	-95.8637	-95.8637	-10.9523	0.97383	0.97383	0.2047	-1.16334	1.38873e+95	NA
457	Salinomycin	Ibrutinib	6.18482	5.13416	0.0955272	2.87062	0.348	0.697303	74.1872	19	-295.475	-295.475	-21.3732	0.98584	0.90444	0.61303	-1.66339	0.0591462	11.9493
458	Efavirenz	Ibrutinib	-3.7459	-3.73581	0.119258	3.62886	0.499	0.999001	57.1119	7	75.5836	75.5836	-0.61562	1.02559	1.01904	1.24763	-0.23122	6814.13	-0.134834
459	Ivachtin	Ibrutinib	-0.765778	-1.6476	0.112049	3.50574	0.602	0.797203	51.1873	5	62.2438	62.2438	1.33683	1.02482	1.01893	1.05379	-0.18905	1.12461	-0.535836
460	PAC-1	Ibrutinib	2.34495	1.94051	0.111346	3.16069	0.454	0.909091	63.6069	18	-76.8295	-76.8295	-7.03355	0.98759	0.98579	0.27747	-0.99179	0.847364	-2.16368
461	Necrostatin-1	Ibrutinib	5.0675	4.61826	0.112307	3.48711	0.446	0.893107	66.4549	19	-171.064	-171.064	-5.71917	0.95872	0.94653	0.20668	-1.57934	0.682619	NA
462	NCGC00262398	Ibrutinib	-0.309997	-1.01259	0.111642	3.4162	0.58	0.841159	57.0196	8	40.2921	40.2921	-0.28439	1.02046	1.01348	1.03866	-0.35498	2.51549	0
463	Tiplasinin	Ibrutinib	-2.09049	-0.342871	0.126864	4.02572	0.333	0.667333	56.7365	10	9.37368	9.37368	-2.59324	1.00536	1.00536	0.53765	-0.44391	1.07329	NA
464	ASR-isobudimer-SO2Ph-4-CH2OC(O)NMe2	Ibrutinib	0.0207177	-1.31978	0.060302	1.9653	0.262	0.525475	52.6751	19	-62.455	-62.455	-4.85354	0.99719	0.98881	0.19236	-0.38838	0.688123	-0.0865654
465	BTM-2C-dimer ketone	Ibrutinib	11.1432	5.93842	0.138865	4.698	0.175	0.351648	66.617	15	-232.885	-232.885	-21.1459	0.93274	0.91177	0.50936	-1.98531	0.220082	34.6927
466	BTM-2C-dimer allyl oxime	Ibrutinib	1.07706	-0.308788	0.0713028	2.10526	0.258	0.517483	62.6816	19	-85.5163	-85.5163	-4.89714	0.99868	0.97349	0.17121	-0.3817	0.733341	-0.0635865

## Sheet: Descriptions
blockId	Combination id
Drug1	Name of drug 1
Drug2	Name of drug 2 (ibrutinib)
Delta (%)	Actual Delta score (%)
Resampled Delta (%)	Simulated Delta score (%) averaged over 1000 iterations
Resampled Delta (%) Std.error	Standard error fo the simulated delta scores
Resampled Delta (%) MAD	Median absolute deviance of the simulated Delta scores
Permuted.pval	P value for whether the Resampled Delta differs from the actual Delta based on the permuation test
KS.pval	P value for whether the Resampled Delta differs from the actual Delta based on the Kolmogorov-Smirnov test
MedianExcess	Median of the HSA excess
NumExcess	Number of wells in the dose matrix that produced higher effect than both of the individual drug effects
ExcessHSA	Sum of differences between the combination effect and the expected HSA effect
ExcessCRX	An extension of the HSA model that was adjusted by dilution factors
LS3x3	ExcessHSA applied to a 3x3 block showing the best HSA synergy in the dose matrix
Beta	Bliss independence-based score
Gamma	A combination of HSA and Bliss models
CI	Combination index
Alpha	Alpha score based on URSA model
