# Supplementary material for: Searching for Drug Synergy in Complex Dose–Response Landscapes Using an Interaction Potency Model
Source: Comput Struct Biotechnol J. 2015 Sep 25;13:504–13. doi: 10.1016/j.csbj.2015.09.001 (PMC4759128; doi:10.1016/j.csbj.2015.09.001)
Supplement: Supplementary File 1 — The R source code for calculating delta scores and the dynamic report including user instructions. [file mmc4.zip]

Archive with 7 entries (7 files):
- Delta_calculation.R
- Delta_calculation_dynamic_report.pdf
- Delta_calculation_dynamic_report.Rnw
- Delta_score.csv
- functions.R
- metadata.csv
- responses.csv
