# Supplementary material for: Searching for Drug Synergy in Complex Dose–Response Landscapes Using an Interaction Potency Model
Source: Comput Struct Biotechnol J. 2015 Sep 25;13:504–13. doi: 10.1016/j.csbj.2015.09.001 (PMC4759128; doi:10.1016/j.csbj.2015.09.001)
Supplement: Supplementary File 1 — The R source code for calculating delta scores and the dynamic report including user instructions. [file mmc4.zip › Delta_score.csv]

blockId	Drug1	Drug2	Delta
1	Bendamustine	Ibrutinib	-6.34684247861865
2	Lonidamine	Ibrutinib	-1.93876854243558
3	Lenalidomide	Ibrutinib	6.2455858805021
4	Cladribine	Ibrutinib	4.00130906510321
5	Pentostatin	Ibrutinib	-3.96355320975367
6	6-mercaptopurine	Ibrutinib	-2.12051693485124
7	Everolimus	Ibrutinib	11.1983117611164
8	Aminoglutethimide	Ibrutinib	-1.99852376620322
9	Formestane	Ibrutinib	-0.874172755811003
10	Letrozole	Ibrutinib	-0.291512851474089
11	Pemetrexed disodium	Ibrutinib	-0.478390912138549
12	Gemcitabine	Ibrutinib	1.21034632389747
13	Tamoxifen	Ibrutinib	4.00544964874146
14	Vincristine sulfate	Ibrutinib	4.84550049665158
15	Combretastatin A-4	Ibrutinib	0.495110617987008
16	Plinabulin	Ibrutinib	5.95033716743678
17	Docetaxel	Ibrutinib	14.4558150668981
18	Blebbistatin	Ibrutinib	2.83751302438134
19	Ispinesib	Ibrutinib	17.5965535857195
20	Doxorubicin	Ibrutinib	5.35460252630413
21	Topotecan hydrochloride	Ibrutinib	6.7646583524245
22	Cyclophosphamide	Ibrutinib	-4.70135700587888
23	5-Azacitidine	Ibrutinib	-3.23093240864615
24	Actinomycin D	Ibrutinib	0.74811248383619
25	Mithramycin	Ibrutinib	4.15173232035777
26	Itraconazole	Ibrutinib	3.17953732792047
27	Hydroxychloroquine sulfate	Ibrutinib	-0.999423101887464
28	Mifepristone	Ibrutinib	1.42393657872334
29	Metformin HCl	Ibrutinib	-2.28576240797469
30	Acadesine	Ibrutinib	2.98871618682389
31	A-769662	Ibrutinib	1.97762999837679
32	Imatinib	Ibrutinib	1.22141406392598
33	Nilotinib	Ibrutinib	6.20836432367715
34	Ponatinib	Ibrutinib	8.37402322720626
35	DCC-2036	Ibrutinib	4.10316635611903
36	Dasatinib	Ibrutinib	3.14782070852279
37	Bosutinib	Ibrutinib	0.534924998571166
38	Saracatinib	Ibrutinib	5.49856791696952
39	PD-166285	Ibrutinib	5.50273870314131
40	Vandetanib	Ibrutinib	-2.7533259409026
41	Erlotinib hydrochloride	Ibrutinib	0.914753017382385
42	Gefitinib	Ibrutinib	-0.357927808443768
43	Lapatinib	Ibrutinib	0.212400869881324
44	Neratinib	Ibrutinib	-2.03807084910811
45	Canertinib	Ibrutinib	-14.0386469070919
46	AV-412	Ibrutinib	-6.8827213221262
47	Dacomitinib	Ibrutinib	-5.28184376353957
48	CP-724714	Ibrutinib	-5.03408961705091
49	Afatinib	Ibrutinib	-2.67131467107953
50	AEE-788	Ibrutinib	-0.503990367140106
51	CUDC-101	Ibrutinib	3.26803948813846
52	Pelitinib	Ibrutinib	-6.08056105946532
53	WZ-4002	Ibrutinib	-9.61842860972498
54	Linifanib	Ibrutinib	-6.25030373083903
55	Axitinib	Ibrutinib	-11.7995607042102
56	Sorafenib	Ibrutinib	-0.256886638320747
57	Vatalanib	Ibrutinib	-5.96091514486244
58	Motesanib	Ibrutinib	-3.67395780519442
59	Tivozanib	Ibrutinib	-3.58854208672888
60	Vargatef	Ibrutinib	6.94001126310771
61	Brivanib	Ibrutinib	1.08342883635893
62	Telatinib	Ibrutinib	-5.78981135020634
63	Cabozantinib	Ibrutinib	-3.15999043461835
64	Cediranib	Ibrutinib	1.94728556390279
65	BMS-794833	Ibrutinib	-6.21108777082448
66	Lenvatinib	Ibrutinib	7.08590005995123
67	OSI-632	Ibrutinib	-5.41998589523165
68	Foretinib	Ibrutinib	3.46475433495477
69	Regorafenib	Ibrutinib	-1.96128026123563
70	Dovitinib	Ibrutinib	-0.49674150451579
71	Masitinib	Ibrutinib	3.17353797409651
72	PD-173074	Ibrutinib	-3.12794329339397
73	SG-00529	Ibrutinib	5.5658569812952
74	Amuvatinib	Ibrutinib	-0.910374847590165
75	OSI-930	Ibrutinib	4.19658009919773
76	Crizotinib	Ibrutinib	3.85326180972235
77	PHA-665752	Ibrutinib	0.973817706249323
78	BMS-777607	Ibrutinib	0.671041822304555
79	PF-04217903	Ibrutinib	-1.36992589522194
80	JNJ-38877605	Ibrutinib	0.0381793997083328
81	SGX-523	Ibrutinib	4.15683515392174
82	AMG-51	Ibrutinib	0.428041033260663
83	Podofilox	Ibrutinib	3.85327453373784
84	Linsitinib	Ibrutinib	1.62201788826162
85	GSK-1904529A	Ibrutinib	-6.24932644561339
86	Dorsomorphin	Ibrutinib	-1.11255259133881
87	LY2157299	Ibrutinib	-1.05034376593642
88	LY2109761	Ibrutinib	-2.53511407757097
89	A 83-01	Ibrutinib	-0.218831249304841
90	SJN 2511	Ibrutinib	-0.345507090763922
91	SD-208	Ibrutinib	3.37132968294668
92	TAE-684	Ibrutinib	1.14577040564097
93	SB-525334	Ibrutinib	-1.9296271693233
94	SB-431542	Ibrutinib	-3.80383427462931
95	Tandutinib	Ibrutinib	-5.88323030500336
96	Quizartinib	Ibrutinib	0.351823753630381
97	AZ-23	Ibrutinib	3.41506572517352
98	LDN-193189	Ibrutinib	-3.32855827719186
99	PRT-060318	Ibrutinib	2.64078990998502
100	R406	Ibrutinib	2.96190866265297
101	Perifosine	Ibrutinib	4.06982443672394
102	GDC-0941	Ibrutinib	2.80080341050525
103	GSK-2126458	Ibrutinib	1.92566043756341
104	IC-87114	Ibrutinib	7.35931422573384
105	PIK-90	Ibrutinib	6.44267521102491
106	BKM-120	Ibrutinib	0.976354938145379
107	CAL-101	Ibrutinib	10.829531444145
108	BAG-956	Ibrutinib	5.45271080217151
109	AZD-6482	Ibrutinib	4.76570008071527
110	CAY10626	Ibrutinib	5.87767584986363
111	PI-103	Ibrutinib	3.97290765203642
112	17_-hydroxy Wortmannin	Ibrutinib	10.3077735508349
113	Deguelin	Ibrutinib	4.04467639435012
114	MK-2206	Ibrutinib	11.2472353511972
115	A-674563	Ibrutinib	-0.161555333821209
116	GSK-690693	Ibrutinib	3.98242256357255
117	BEZ-235	Ibrutinib	6.60936156045648
118	PF-05212384	Ibrutinib	6.65063792917574
119	GDC-0980	Ibrutinib	4.12764541674473
120	Torin-1	Ibrutinib	6.07200401450431
121	Torin-2	Ibrutinib	8.32123723349627
122	AZD-8055	Ibrutinib	3.43013558048596
123	OSI-027	Ibrutinib	3.23554269668701
124	KU-0063794	Ibrutinib	-0.222217845400312
125	WYE-354	Ibrutinib	3.31614588777752
126	Salirasib	Ibrutinib	3.65175796217663
127	NU-7441	Ibrutinib	7.36822246423
128	KU 0060648	Ibrutinib	5.94413091841959
129	NSC 23766	Ibrutinib	0.505563151710067
130	NCGC00188866-01	Ibrutinib	1.35091685728908
131	VX-702	Ibrutinib	1.52598336379711
132	SB-203580	Ibrutinib	0.904882610506066
133	VX-745	Ibrutinib	2.26587898802925
134	Doramapimod	Ibrutinib	4.34957744409873
135	PH-797804	Ibrutinib	-0.116137410519057
136	RWJ-67657	Ibrutinib	0.925304266488393
137	Talmapimod	Ibrutinib	3.54099312623841
138	FMK	Ibrutinib	5.38269224866799
139	BI-D1870	Ibrutinib	4.26537437152595
140	NCGC00253463-01	Ibrutinib	5.81371710572027
141	PHA-408	Ibrutinib	2.13708110033942
142	Withaferin A	Ibrutinib	4.69166266811299
143	BX-795	Ibrutinib	9.84160557173928
144	Bardoxolone methyl	Ibrutinib	6.68505836458336
145	IKK16	Ibrutinib	4.09766510067302
146	PF-184	Ibrutinib	0.680417836565137
147	IMD-0354	Ibrutinib	-0.0514811038731565
148	PS-1145	Ibrutinib	1.03526205791678
149	MLN-120B	Ibrutinib	2.31225285357374
150	cycloheximide	Ibrutinib	-0.0464453013825753
151	CT-99021	Ibrutinib	-6.71999934038155
152	SB-216763	Ibrutinib	-12.6768516730164
153	NCGC00161703	Ibrutinib	10.4519101576527
154	WAY-204688	Ibrutinib	3.36841984106096
155	Sulfasalazine	Ibrutinib	-0.882959916105742
156	NCGC00263020-01	Ibrutinib	4.34332306262917
157	BX-795	Ibrutinib	-2.25672725953051
158	KU-60019	Ibrutinib	1.29640691937002
159	KU-0064	Ibrutinib	3.53755303118966
160	CP-466722	Ibrutinib	0.482530227190504
161	SM-164	Ibrutinib	-7.16397265669642
162	TW-37	Ibrutinib	-0.384907107934318
163	(-)-Gossypol	Ibrutinib	-0.710760487635803
164	Chelerythrine chloride	Ibrutinib	3.17404851745406
165	Obatoclax	Ibrutinib	-3.37540005470433
166	Navitoclax	Ibrutinib	13.2501687882235
167	Nutlin-3	Ibrutinib	6.46598931416535
168	Ac-SAH-p53-8	Ibrutinib	-0.257587087328723
169	Serdemetan	Ibrutinib	3.65259166566243
170	HLI-373989	Ibrutinib	-3.44749792749745
171	SJ-172550	Ibrutinib	2.32183806231524
172	AZD-7762	Ibrutinib	6.96587752676466
173	PF-477736	Ibrutinib	6.40064015860265
174	Flavopiridol???	Ibrutinib	3.80646799458334
175	Purvalanol B	Ibrutinib	-1.75983791521532
176	Seliciclib	Ibrutinib	2.80904683779853
177	PHA-690509	Ibrutinib	6.64210868779127
178	AT7519	Ibrutinib	2.14741529739405
179	AT7519	Ibrutinib	1.42548054955696
180	SNS-032	Ibrutinib	2.36202397727397
181	PHA-793887	Ibrutinib	2.28393858463265
182	PD-0332991	Ibrutinib	8.29394034601614
183	DA-3003-1	Ibrutinib	0.396003705611479
184	JNJ-7706621	Ibrutinib	-0.79944255445844
185	SNS-314	Ibrutinib	2.66610739240413
186	Tozasertib	Ibrutinib	3.91727279024295
187	Alisertib	Ibrutinib	1.79951862837652
188	Danusertib	Ibrutinib	1.67446335044164
189	CYC-116	Ibrutinib	0.385704056205397
190	AZD-1152-HQPA	Ibrutinib	1.76614966945711
191	AMG-900	Ibrutinib	0.140745487359928
192	ENMD-981693	Ibrutinib	0.693900493725443
193	CHIR-265	Ibrutinib	2.90935415527096
194	AZ-628	Ibrutinib	-0.36076586501611
195	Vemurafenib	Ibrutinib	-1.74042364939381
196	PLX-4720	Ibrutinib	0.8676481508046
197	AR-00341677	Ibrutinib	-8.60814803644887
198	RDEA-119	Ibrutinib	-3.75771648577333
199	Selumetinib	Ibrutinib	2.03393268181177
200	PD-0325901	Ibrutinib	6.84802414994132
201	Trametinib	Ibrutinib	8.56213851403607
202	TAK-733	Ibrutinib	1.35870205458338
203	XMD8-92	Ibrutinib	-1.26725719814233
204	NCGC00242487	Ibrutinib	-5.79119527838833
205	S6K-18	Ibrutinib	-2.38540381136415
206	PF-4708671	Ibrutinib	3.58972728184024
207	PF-431396	Ibrutinib	-0.879323018486643
208	PF-573228	Ibrutinib	6.09464267987562
209	PCI-32765	Ibrutinib	-3.31967208081176
210	NCGC00188382-01	Ibrutinib	7.29045845516878
211	BMS-509744	Ibrutinib	4.48015261502484
212	Midostaurin	Ibrutinib	2.67524848797176
213	Enzastaurin	Ibrutinib	2.0163169956387
214	Sotrastaurin	Ibrutinib	-2.42065787828373
215	Ruboxistaurin mesilate	Ibrutinib	6.22433969983159
216	NCGC00263018-01	Ibrutinib	-1.75511716315981
217	GW 843682X	Ibrutinib	-0.117232907088341
218	BI-2536	Ibrutinib	8.36628538741023
219	Volasertib	Ibrutinib	4.30443573286222
220	GSK-461364A	Ibrutinib	12.8112917427428
221	KN-93	Ibrutinib	2.40808192968361
222	KN-62	Ibrutinib	-3.88637628230081
223	GSK-269962A	Ibrutinib	2.23920002363314
224	Y-27632	Ibrutinib	-5.00915250115223
225	GSK-650394	Ibrutinib	2.76798186946244
226	AZD-1480	Ibrutinib	3.97746544146265
227	Tofacitinib	Ibrutinib	-3.3457437379175
228	Ruxolitinib	Ibrutinib	-1.23629910778621
229	CYT387	Ibrutinib	0.511292175270511
230	Lestaurtinib???	Ibrutinib	8.36041143990463
231	SB1518	Ibrutinib	7.02459782439584
232	Leflunomide	Ibrutinib	-4.95366283862395
233	NVP-BSK805	Ibrutinib	1.86547261785727
234	Degrasyn	Ibrutinib	2.08206994520543
235	RO495	Ibrutinib	2.14868241683847
236	NCGC00244250-01	Ibrutinib	5.9112586176873
237	NCGC00244250-01	Ibrutinib	1.55572759003687
238	ICG-001	Ibrutinib	3.13283103469833
239	Wnt-C59	Ibrutinib	-5.98427434630834
240	D-4476	Ibrutinib	-4.36895438987087
241	Silmitasertib	Ibrutinib	9.21247497762771
242	NVP-LDE-225	Ibrutinib	-3.25224912891627
243	Cyclopamine	Ibrutinib	0.307460636634639
244	LY-2940680??	Ibrutinib	-1.54247152524085
245	SANT-2	Ibrutinib	3.72986831083856
246	Hh-Ag1.5	Ibrutinib	4.95837322475842
247	Vismodegib	Ibrutinib	-2.56584131890849
248	RO-4929097	Ibrutinib	-3.90806501223808
249	MK-0752	Ibrutinib	0.631206882746128
250	YO-01027	Ibrutinib	-1.46603973224177
251	GSI-9	Ibrutinib	0.153235003905992
252	NVP-XAV-939	Ibrutinib	-3.68683168313567
253	NCGC00263015-01	Ibrutinib	1.4069987272625
254	CPG-52364	Ibrutinib	0.31647767990215
255	IRAK-1-4 Inhibitor I	Ibrutinib	-6.12982746083906
256	NCGC00241410-01	Ibrutinib	-4.03695639996813
257	NCGC00241411-01	Ibrutinib	-4.76339546752593
258	BI-78D3	Ibrutinib	-1.19086949740403
259	SR-3306	Ibrutinib	3.8394969874265
260	STF-083010	Ibrutinib	-0.0301606505699157
261	Irestatin 9389	Ibrutinib	0.853985352133568
262	SB-265610	Ibrutinib	-0.19631345346381
263	Apilimod	Ibrutinib	-2.41406004736266
264	PD-0220245	Ibrutinib	3.58900519182189
265	KRP 203	Ibrutinib	0.95843803572742
266	AMG-47a	Ibrutinib	2.57025166088363
267	Pim 1 inhibitor 2	Ibrutinib	-6.92344773835592
268	SGI-1776	Ibrutinib	2.94018217902181
269	KI-20227	Ibrutinib	0.861842417677984
270	ABT-702	Ibrutinib	-6.54503016234647
271	AZ-3146	Ibrutinib	4.56312008735088
272	MK-1775	Ibrutinib	2.84927809624846
273	BMS-5	Ibrutinib	-2.47209747400026
274	AMG-Tie2-1	Ibrutinib	4.91182198342833
275	NVP231	Ibrutinib	3.17043818353339
276	D-NMAPPD	Ibrutinib	4.27152595410628
277	Pazopanib	Ibrutinib	-0.890581350092098
278	TG-101348	Ibrutinib	1.70723490995744
279	Alvespimycin hydrochloride	Ibrutinib	2.05078828919694
280	CCT-018159	Ibrutinib	-4.96202839138948
281	CNF-2024	Ibrutinib	2.09494852503308
282	NVP-AUY922	Ibrutinib	2.85940431228253
283	Elesclomol	Ibrutinib	8.67653199983354
284	VER-155008	Ibrutinib	-0.660039575227857
285	ISOX	Ibrutinib	6.0766593306091
286	Vorinostat	Ibrutinib	1.44276732554797
287	AR-42	Ibrutinib	3.7789505811982
288	Belinostat	Ibrutinib	8.29775822977486
289	Mocetinostat	Ibrutinib	-3.53192618642611
290	Panobinostat	Ibrutinib	3.21710508594534
291	Pracinostat	Ibrutinib	2.51230643153795
292	Romidepsin	Ibrutinib	0.937707047695275
293	SRT1720	Ibrutinib	-0.256572216340769
294	EX-527	Ibrutinib	0.576981141458897
295	Entinostat	Ibrutinib	-1.12555222020608
296	MG-149	Ibrutinib	-2.41302530248785
297	Veliparib	Ibrutinib	-3.47080310203759
298	Olaparib	Ibrutinib	-2.02753616760015
299	AG-14361	Ibrutinib	-2.38482014995001
300	Rucaparib	Ibrutinib	-0.753276754335349
301	Iniparib	Ibrutinib	2.39412360085956
302	MLN-2238??	Ibrutinib	-1.79196025765603
303	Carfilzomib	Ibrutinib	5.21590552579805
304	Bortezomib	Ibrutinib	0.971989260573081
305	Tosedostat	Ibrutinib	-3.73448337701221
306	Teriflunomide	Ibrutinib	0.0655113368085917
307	PD-166793	Ibrutinib	-5.39210562625615
308	SSR-69071	Ibrutinib	-0.258808878541152
309	RG-108	Ibrutinib	-1.29894194270307
310	BIX-01294	Ibrutinib	0.247315465503289
311	JQ1	Ibrutinib	6.17185624050738
312	NCGC00185090-04	Ibrutinib	-1.90859188040753
313	NCGC00189393-02	Ibrutinib	0.33274862459236
314	NCGC00247866-02	Ibrutinib	2.17327416176812
315	NCGC00241036-01	Ibrutinib	-0.875000130853767
316	NCGC00183808-01	Ibrutinib	0.7783082438213
317	Tipifarnib	Ibrutinib	9.91562019755142
318	LG100268	Ibrutinib	-1.60149489860353
319	AHPN	Ibrutinib	0.123732308094396
320	AC-261066	Ibrutinib	-4.75394590654262
321	Fenretinide	Ibrutinib	6.04434618877478
322	Hydrocortisone	Ibrutinib	10.2626998782235
323	Dexamethasone	Ibrutinib	11.5539145895358
324	Cortivazol	Ibrutinib	11.1809343903406
325	Deacetyl cortivazol	Ibrutinib	7.85129827996458
326	Abiraterone	Ibrutinib	8.09338977988429
327	2-Methoxyestradiol	Ibrutinib	2.49752799949846
328	Quercetine	Ibrutinib	-2.79791773518611
329	Doxercalciferol	Ibrutinib	-0.796759651550577
330	Seocalcitol	Ibrutinib	3.76115808650918
331	methyl jasmonate	Ibrutinib	2.85181825483386
332	Bicalutamide	Ibrutinib	-6.24744800988758
333	Andarine	Ibrutinib	-2.20258625352719
334	MDV-3100	Ibrutinib	-3.53887312561167
335	RD-162	Ibrutinib	-1.68208885330506
336	CITCO	Ibrutinib	2.55665160911702
337	PK-11195	Ibrutinib	-5.39296563335886
338	Pioglitazone HCl	Ibrutinib	-3.20654953575703
339	GW-7647	Ibrutinib	-5.10029502302003
340	GW-0742	Ibrutinib	-1.57803323298663
341	GW-501516	Ibrutinib	2.05113612141232
342	Troglitazone	Ibrutinib	-5.95106535574559
343	Telmisartan	Ibrutinib	-8.67139616905813
344	GSK-3787	Ibrutinib	-0.189535088361748
345	MK-767	Ibrutinib	-0.52083796962836
346	SID 7969543	Ibrutinib	9.05595107236628
347	Bazedoxifene	Ibrutinib	-2.84632841129414
348	Triptolide	Ibrutinib	6.63698972864361
349	Apratastat	Ibrutinib	0.0233044791920574
350	HC-067047	Ibrutinib	-0.250120423203592
351	DE-096	Ibrutinib	8.32889979998379
352	GSK-3965	Ibrutinib	-2.27123493447793
353	Omeprazole	Ibrutinib	4.61071001004083
354	Elacridar	Ibrutinib	-0.353687202042688
355	Secin H3	Ibrutinib	0.0462598366998687
356	CDIBA	Ibrutinib	9.25893464692092
357	U-73122??	Ibrutinib	4.60769110159866
358	BAY-60-7550	Ibrutinib	-9.19444097231749
359	anagrelide	Ibrutinib	-7.75381078758227
360	Olprinone	Ibrutinib	-2.25588824749877
361	NCGC00168459-01	Ibrutinib	2.10728484132022
362	NCGC00249759-01	Ibrutinib	-4.51546561541979
363	NVP-ABE171	Ibrutinib	-2.81883744759166
364	Lirimilast	Ibrutinib	-1.96100462440722
365	Sildenafil citrate	Ibrutinib	0.977671566244972
366	Alacepril	Ibrutinib	2.12230632386197
367	Ubenimex	Ibrutinib	-1.49939296177284
368	BAY-41-8543	Ibrutinib	-1.07950719699484
369	Vinpocetine	Ibrutinib	-2.96911767783646
370	Verapamil	Ibrutinib	0.765495830620667
371	(S)-(+)-Niguldipine	Ibrutinib	0.330833664315391
372	SR 33805	Ibrutinib	2.60592511713592
373	Zaldaride maleate	Ibrutinib	-0.241594366283359
374	Riluzole	Ibrutinib	-5.0336946072371
375	SSR-504734	Ibrutinib	-1.72593190703897
376	SCH-900435	Ibrutinib	3.95077715479012
377	Ivacaftor	Ibrutinib	-1.56488666658525
378	Ivabradine hydrochloride	Ibrutinib	-2.10553627012894
379	ICI-D7288	Ibrutinib	-1.95846863788667
380	GSK-1016790A	Ibrutinib	-0.492259498506222
381	Fenobam	Ibrutinib	1.4729889424408
382	MPEP	Ibrutinib	-4.039289674485
383	Piboserod hydrochloride	Ibrutinib	1.95555637408278
384	SB-224289	Ibrutinib	6.59225062831806
385	SB-206553	Ibrutinib	-4.97475144259479
386	Meclinertant	Ibrutinib	1.67960443593025
387	Zibotentan	Ibrutinib	-0.932090166748443
388	GW-4064X	Ibrutinib	-3.4697127815113
389	Turofexorate isopropyl	Ibrutinib	-1.15824690203671
390	GW-9508	Ibrutinib	-2.19432889137026
391	AG-041R	Ibrutinib	5.21754721818061
392	MK-0354	Ibrutinib	-5.39547977920821
393	PB-28	Ibrutinib	0.706945757275909
394	Cutamesine hydrochloride	Ibrutinib	-0.0496385009266099
395	BD-1047	Ibrutinib	-0.0756091889071476
396	SCH-79797	Ibrutinib	2.26040177990302
397	Vorapaxar	Ibrutinib	0.88195148934955
398	GB 83	Ibrutinib	0.356737970074055
399	Aprepitant	Ibrutinib	4.39629664186678
400	GR-159897	Ibrutinib	-1.06605977358565
401	Osanetant	Ibrutinib	-0.0306142805635585
402	Rolofylline	Ibrutinib	-3.91312047396534
403	Maraviroc	Ibrutinib	-5.85406029270639
404	LY-320135	Ibrutinib	-5.40824322037927
405	ACPA	Ibrutinib	-8.93676720168426
406	MK-886	Ibrutinib	-0.0875632087518913
407	Veliflapon	Ibrutinib	-5.51989599339554
408	Licofelone	Ibrutinib	-6.33803249581949
409	Zileuton	Ibrutinib	1.09589577475332
410	NCGC00185053	Ibrutinib	1.80182149603788
411	Celecoxib	Ibrutinib	0.628027901217637
412	Pravadoline	Ibrutinib	-2.43125019649056
413	PF-3845	Ibrutinib	-5.44089238550447
414	Fluvastatin	Ibrutinib	-1.36862667903168
415	Simvastatin	Ibrutinib	-6.53546761918422
416	Dalcetrapib	Ibrutinib	1.05391960118003
417	JK 184	Ibrutinib	4.33148306549564
418	NCGC00037850	Ibrutinib	-2.30213176891623
419	CAY10581	Ibrutinib	2.84652912632817
420	EBPC	Ibrutinib	-3.31913832235161
421	Piraxostat	Ibrutinib	5.98818512343914
422	JZL-184	Ibrutinib	-2.93160522724487
423	GW 4869	Ibrutinib	-5.05365590494216
424	Ezatiostat	Ibrutinib	0.3211365310632
425	Vapiprost hydrochloride	Ibrutinib	-0.0532884971096407
426	Ezetimibe	Ibrutinib	-0.879379726969572
427	GSK-1995010	Ibrutinib	0.924058200340858
428	FASN BI	Ibrutinib	1.60522028607336
429	GSK837149A	Ibrutinib	6.06546969263587
430	FASN MRK	Ibrutinib	-0.00712749612746085
431	Daporinad	Ibrutinib	-2.80811819316009
432	cPEPCK inhibitor	Ibrutinib	0.941394351913479
433	GLS968	Ibrutinib	-0.0824105573923407
434	IPFK2	Ibrutinib	4.95324625843601
435	NCGC00186528	Ibrutinib	-3.1248956409139
436	NCGC00185916	Ibrutinib	1.88455682840765
437	AZD-7545	Ibrutinib	-1.94759106883935
438	PDHK RIKEN	Ibrutinib	-0.674575204913343
439	NCGC00262689	Ibrutinib	-0.847163092844034
440	IDH-001	Ibrutinib	-1.58583333403591
441	AR-C155858	Ibrutinib	5.83133895147033
442	CAP-232	Ibrutinib	0.551609730871374
443	NCGC00238624	Ibrutinib	0.564189118342358
444	ACC1 BMS	Ibrutinib	-2.18549320260489
445	Ibutamoren mesilate	Ibrutinib	-1.09016404346753
446	ML 141	Ibrutinib	3.10148308545888
447	QS11	Ibrutinib	-5.70205767934512
448	Gavestinel sodium	Ibrutinib	-0.501292974507525
449	Eliprodil	Ibrutinib	0.749735426401944
450	Caroverine hydrochloride	Ibrutinib	2.80017412187838
451	GYKI-53655	Ibrutinib	5.34147888554332
452	Dapagliflozin	Ibrutinib	-0.287740126180814
453	GSK-4112	Ibrutinib	-1.96603630794249
454	Sepantronium bromide	Ibrutinib	1.72299420209679
455	BIBR 1532	Ibrutinib	0.896458022316189
456	ITX3	Ibrutinib	4.55650321307237
457	Salinomycin	Ibrutinib	6.18481664586007
458	Efavirenz	Ibrutinib	-3.74590277951532
459	Ivachtin	Ibrutinib	-0.765777728345559
460	PAC-1	Ibrutinib	2.34495079256114
461	Necrostatin-1	Ibrutinib	5.06749581703547
462	NCGC00262398	Ibrutinib	-0.309997146911318
463	Tiplasinin	Ibrutinib	-2.09049242592371
464	ASR-isobudimer-SO2Ph-4-CH2OC(O)NMe2	Ibrutinib	0.0207176943601623
465	BTM-2C-dimer ketone	Ibrutinib	11.1432320836899
466	BTM-2C-dimer allyl oxime	Ibrutinib	1.07705704747754
