# Supplementary material for: Searching for Drug Synergy in Complex Dose–Response Landscapes Using an Interaction Potency Model
Source: Comput Struct Biotechnol J. 2015 Sep 25;13:504–13. doi: 10.1016/j.csbj.2015.09.001 (PMC4759128; doi:10.1016/j.csbj.2015.09.001)
Supplement: Supplementary File 1 — The R source code for calculating delta scores and the dynamic report including user instructions. [file mmc4.zip › metadata.csv]

AssayId	BlockId	Size	QCScore	RowSid	RowName	RowTarget	ColSid	ColName	ColTarget	RowIC50	ColIC50	RowConcs	ColConcs	RowConcUnit	ColConcUnit
241	1	6	null	NCGC00181170-01	Bendamustine	Antimetabolite	NCGC00187912	PCI-32765	Btk/Lck/Lyn inhibitor	0.0	0.0	1250.0,312.5,78.125,19.5313,4.8828,0.0	25.0,6.25,1.5625,0.3906,0.0977,0.0	uM	uM
241	2	6	null	NCGC00015609-06	Lonidamine	hexokinase inactivator	NCGC00187912	PCI-32765	Btk/Lck/Lyn inhibitor	0.0	0.0	1250.0,312.5,78.125,19.5313,4.8828,0.0	25.0,6.25,1.5625,0.3906,0.0977,0.0	uM	uM
241	3	6	null	NCGC00167491-03	Lenalidomide	TNF-alpha Production Inhibitor	NCGC00187912	PCI-32765	Btk/Lck/Lyn inhibitor	0.0	0.0	1250.0,312.5,78.125,19.5313,4.8828,0.0	25.0,6.25,1.5625,0.3906,0.0977,0.0	uM	uM
241	4	6	null	NCGC00022567-06	Cladribine	Adenosine Deaminase Inhibitor	NCGC00187912	PCI-32765	Btk/Lck/Lyn inhibitor	0.0	0.0	1250.0,312.5,78.125,19.5313,4.8828,0.0	25.0,6.25,1.5625,0.3906,0.0977,0.0	uM	uM
241	5	6	null	NCGC00182045-02	Pentostatin	Adenosine Deaminase Inhibitor	NCGC00187912	PCI-32765	Btk/Lck/Lyn inhibitor	0.0	0.0	1250.0,312.5,78.125,19.5313,4.8828,0.0	25.0,6.25,1.5625,0.3906,0.0977,0.0	uM	uM
241	6	6	null	NCGC00091641-03	6-mercaptopurine	Purine Antagonist	NCGC00187912	PCI-32765	Btk/Lck/Lyn inhibitor	0.0	0.0	1250.0,312.5,78.125,19.5313,4.8828,0.0	25.0,6.25,1.5625,0.3906,0.0977,0.0	uM	uM
241	7	6	null	NCGC00242507-01	Everolimus	mTOR inhibitor	NCGC00187912	PCI-32765	Btk/Lck/Lyn inhibitor	0.0	0.0	1250.0,312.5,78.125,19.5313,4.8828,0.0	25.0,6.25,1.5625,0.3906,0.0977,0.0	uM	uM
241	8	6	null	NCGC00242510-01	Aminoglutethimide	Aromatase Inhibitor	NCGC00187912	PCI-32765	Btk/Lck/Lyn inhibitor	0.0	0.0	1250.0,312.5,78.125,19.5313,4.8828,0.0	25.0,6.25,1.5625,0.3906,0.0977,0.0	uM	uM
241	9	6	null	NCGC00015070-04	Formestane	Aromatase Inhibitor	NCGC00187912	PCI-32765	Btk/Lck/Lyn inhibitor	0.0	0.0	1250.0,312.5,78.125,19.5313,4.8828,0.0	25.0,6.25,1.5625,0.3906,0.0977,0.0	uM	uM
241	10	6	null	NCGC00016973-03	Letrozole	Aromatase Inhibitor	NCGC00187912	PCI-32765	Btk/Lck/Lyn inhibitor	0.0	0.0	1250.0,312.5,78.125,19.5313,4.8828,0.0	25.0,6.25,1.5625,0.3906,0.0977,0.0	uM	uM
241	11	6	null	NCGC00242485-01	Pemetrexed disodium	thymidylate synthase inhibitor	NCGC00187912	PCI-32765	Btk/Lck/Lyn inhibitor	0.0	0.0	1250.0,312.5,78.125,19.5313,4.8828,0.0	25.0,6.25,1.5625,0.3906,0.0977,0.0	uM	uM
241	12	6	null	NCGC00168784-02	Gemcitabine	ribonucleotide reductase inhibitor	NCGC00187912	PCI-32765	Btk/Lck/Lyn inhibitor	0.0	0.0	1250.0,312.5,78.125,19.5313,4.8828,0.0	25.0,6.25,1.5625,0.3906,0.0977,0.0	uM	uM
241	13	6	null	NCGC00024928-21	Tamoxifen	Selective Estrogen Receptor Modulators (SERM)	NCGC00187912	PCI-32765	Btk/Lck/Lyn inhibitor	0.0	0.0	1250.0,312.5,78.125,19.5313,4.8828,0.0	25.0,6.25,1.5625,0.3906,0.0977,0.0	uM	uM
241	14	6	null	NCGC00242508-01	Vincristine sulfate	Tubulin polymerization inhibitor	NCGC00187912	PCI-32765	Btk/Lck/Lyn inhibitor	0.0	0.0	1250.0,312.5,78.125,19.5313,4.8828,0.0	25.0,6.25,1.5625,0.3906,0.0977,0.0	uM	uM
241	15	6	null	NCGC00263098-01	Combretastatin A-4	Tubulin polymerization inhibitor	NCGC00187912	PCI-32765	Btk/Lck/Lyn inhibitor	0.0	0.0	1250.0,312.5,78.125,19.5313,4.8828,0.0	25.0,6.25,1.5625,0.3906,0.0977,0.0	uM	uM
241	16	6	null	NCGC00263169-01	Plinabulin	Tubulin polymerization inhibitor	NCGC00187912	PCI-32765	Btk/Lck/Lyn inhibitor	0.0	0.0	1250.0,312.5,78.125,19.5313,4.8828,0.0	25.0,6.25,1.5625,0.3906,0.0977,0.0	uM	uM
241	17	6	null	NCGC00242509-01	Docetaxel	Tubulin depolymerization inhibitor	NCGC00187912	PCI-32765	Btk/Lck/Lyn inhibitor	0.0	0.0	1250.0,312.5,78.125,19.5313,4.8828,0.0	25.0,6.25,1.5625,0.3906,0.0977,0.0	uM	uM
241	18	6	null	NCGC00025281-01	Blebbistatin	myosin II ATPase inhibitor	NCGC00187912	PCI-32765	Btk/Lck/Lyn inhibitor	0.0	0.0	1250.0,312.5,78.125,19.5313,4.8828,0.0	25.0,6.25,1.5625,0.3906,0.0977,0.0	uM	uM
241	19	6	null	NCGC00263174-01	Ispinesib	Kinesin-Like Spindle Protein Inhibitor	NCGC00187912	PCI-32765	Btk/Lck/Lyn inhibitor	0.0	0.0	1250.0,312.5,78.125,19.5313,4.8828,0.0	25.0,6.25,1.5625,0.3906,0.0977,0.0	uM	uM
241	20	6	null	NCGC00024415-42	Doxorubicin	DNA Topoisomerase II Inhibitors	NCGC00187912	PCI-32765	Btk/Lck/Lyn inhibitor	0.0	0.0	1250.0,312.5,78.125,19.5313,4.8828,0.0	25.0,6.25,1.5625,0.3906,0.0977,0.0	uM	uM
241	21	6	null	NCGC00014925-04	Topotecan hydrochloride	DNA Topoisomerase I Inhibitors	NCGC00187912	PCI-32765	Btk/Lck/Lyn inhibitor	0.0	0.0	1250.0,312.5,78.125,19.5313,4.8828,0.0	25.0,6.25,1.5625,0.3906,0.0977,0.0	uM	uM
241	22	6	null	NCGC00015209-06	Cyclophosphamide	BCL2/LGALS1 Expression Inhibitor	NCGC00187912	PCI-32765	Btk/Lck/Lyn inhibitor	0.0	0.0	1250.0,312.5,78.125,19.5313,4.8828,0.0	25.0,6.25,1.5625,0.3906,0.0977,0.0	uM	uM
241	23	6	null	NCGC00090851-08	5-Azacitidine	DNA Methyltransferase (DNMT) Inhibitor	NCGC00187912	PCI-32765	Btk/Lck/Lyn inhibitor	0.0	0.0	1250.0,312.5,78.125,19.5313,4.8828,0.0	25.0,6.25,1.5625,0.3906,0.0977,0.0	uM	uM
241	24	6	null	NCGC00161622-04	Actinomycin D	DNA-Directed RNA Polymerase Inhibitor	NCGC00187912	PCI-32765	Btk/Lck/Lyn inhibitor	0.0	0.0	1250.0,312.5,78.125,19.5313,4.8828,0.0	25.0,6.25,1.5625,0.3906,0.0977,0.0	uM	uM
241	25	6	null	NCGC00162423-03	Mithramycin	Alcohol Dehydrogenase Inhibitor	NCGC00187912	PCI-32765	Btk/Lck/Lyn inhibitor	0.0	0.0	1250.0,312.5,78.125,19.5313,4.8828,0.0	25.0,6.25,1.5625,0.3906,0.0977,0.0	uM	uM
241	26	6	null	NCGC00018268-03	Itraconazole	cytochrome inhibitor	NCGC00187912	PCI-32765	Btk/Lck/Lyn inhibitor	0.0	0.0	1250.0,312.5,78.125,19.5313,4.8828,0.0	25.0,6.25,1.5625,0.3906,0.0977,0.0	uM	uM
241	27	6	null	NCGC00159483-02	Hydroxychloroquine sulfate	Autophagy Inhibitor	NCGC00187912	PCI-32765	Btk/Lck/Lyn inhibitor	0.0	0.0	1250.0,312.5,78.125,19.5313,4.8828,0.0	25.0,6.25,1.5625,0.3906,0.0977,0.0	uM	uM
241	28	6	null	NCGC00025179-01	Mifepristone	Progesterone Receptor Antagonist	NCGC00187912	PCI-32765	Btk/Lck/Lyn inhibitor	0.0	0.0	1250.0,312.5,78.125,19.5313,4.8828,0.0	25.0,6.25,1.5625,0.3906,0.0977,0.0	uM	uM
241	29	6	null	NCGC00016564-05	Metformin HCl	AMP-Activated Protein Kinase (AMPK) Activator	NCGC00187912	PCI-32765	Btk/Lck/Lyn inhibitor	0.0	0.0	1250.0,312.5,78.125,19.5313,4.8828,0.0	25.0,6.25,1.5625,0.3906,0.0977,0.0	uM	uM
241	30	6	null	NCGC00165736-03	Acadesine	AMP-Activated Protein Kinase (AMPK) Activator	NCGC00187912	PCI-32765	Btk/Lck/Lyn inhibitor	0.0	0.0	1250.0,312.5,78.125,19.5313,4.8828,0.0	25.0,6.25,1.5625,0.3906,0.0977,0.0	uM	uM
241	31	6	null	NCGC00250373-01	A-769662	AMP-Activated Protein Kinase (AMPK) Activator	NCGC00187912	PCI-32765	Btk/Lck/Lyn inhibitor	0.0	0.0	1250.0,312.5,78.125,19.5313,4.8828,0.0	25.0,6.25,1.5625,0.3906,0.0977,0.0	uM	uM
241	32	6	null	NCGC00159456-07	Imatinib	Bcr-Abl Inhibitor	NCGC00187912	PCI-32765	Btk/Lck/Lyn inhibitor	0.0	0.0	1250.0,312.5,78.125,19.5313,4.8828,0.0	25.0,6.25,1.5625,0.3906,0.0977,0.0	uM	uM
241	33	6	null	NCGC00183285-04	Nilotinib	Bcr-Abl Kinase Inhibitor	NCGC00187912	PCI-32765	Btk/Lck/Lyn inhibitor	0.0	0.0	1250.0,312.5,78.125,19.5313,4.8828,0.0	25.0,6.25,1.5625,0.3906,0.0977,0.0	uM	uM
241	34	6	null	NCGC00263152-01	Ponatinib	FGFR Inhibitor	NCGC00187912	PCI-32765	Btk/Lck/Lyn inhibitor	0.0	0.0	1250.0,312.5,78.125,19.5313,4.8828,0.0	25.0,6.25,1.5625,0.3906,0.0977,0.0	uM	uM
241	35	6	null	NCGC00263172-01	DCC-2036	Bcr-Abl Inhibitor	NCGC00187912	PCI-32765	Btk/Lck/Lyn inhibitor	0.0	0.0	1250.0,312.5,78.125,19.5313,4.8828,0.0	25.0,6.25,1.5625,0.3906,0.0977,0.0	uM	uM
241	36	6	null	NCGC00181129-03	Dasatinib	Bcr-Abl inhibitor	NCGC00187912	PCI-32765	Btk/Lck/Lyn inhibitor	0.0	0.0	1250.0,312.5,78.125,19.5313,4.8828,0.0	25.0,6.25,1.5625,0.3906,0.0977,0.0	uM	uM
241	37	6	null	NCGC00241107-01	Bosutinib	Bcr-Abl inhibitor	NCGC00187912	PCI-32765	Btk/Lck/Lyn inhibitor	0.0	0.0	1250.0,312.5,78.125,19.5313,4.8828,0.0	25.0,6.25,1.5625,0.3906,0.0977,0.0	uM	uM
241	38	6	null	NCGC00241099-03	Saracatinib	cSRC inhibitor	NCGC00187912	PCI-32765	Btk/Lck/Lyn inhibitor	0.0	0.0	1250.0,312.5,78.125,19.5313,4.8828,0.0	25.0,6.25,1.5625,0.3906,0.0977,0.0	uM	uM
241	39	6	null	NCGC00242490-02	PD-166285	cSRC inhibitor	NCGC00187912	PCI-32765	Btk/Lck/Lyn inhibitor	0.0	0.0	1250.0,312.5,78.125,19.5313,4.8828,0.0	25.0,6.25,1.5625,0.3906,0.0977,0.0	uM	uM
241	40	6	null	NCGC00167513-03	Vandetanib	EGFR (HER1; erbB1) Inhibitor	NCGC00187912	PCI-32765	Btk/Lck/Lyn inhibitor	0.0	0.0	1250.0,312.5,78.125,19.5313,4.8828,0.0	25.0,6.25,1.5625,0.3906,0.0977,0.0	uM	uM
241	41	6	null	NCGC00164574-03	Erlotinib hydrochloride	EGFR (HER1; erbB1) inhibitor	NCGC00187912	PCI-32765	Btk/Lck/Lyn inhibitor	0.0	0.0	1250.0,312.5,78.125,19.5313,4.8828,0.0	25.0,6.25,1.5625,0.3906,0.0977,0.0	uM	uM
241	42	6	null	NCGC00159455-08	Gefitinib	EGFR (HER1; erbB1) inhibitor	NCGC00187912	PCI-32765	Btk/Lck/Lyn inhibitor	0.0	0.0	1250.0,312.5,78.125,19.5313,4.8828,0.0	25.0,6.25,1.5625,0.3906,0.0977,0.0	uM	uM
241	43	6	null	NCGC00167507-03	Lapatinib	EGFR (HER1; erbB1) inhibitor	NCGC00187912	PCI-32765	Btk/Lck/Lyn inhibitor	0.0	0.0	1250.0,312.5,78.125,19.5313,4.8828,0.0	25.0,6.25,1.5625,0.3906,0.0977,0.0	uM	uM
241	44	6	null	NCGC00241101-01	Neratinib	EGFR (HER1; erbB1) inhibitor	NCGC00187912	PCI-32765	Btk/Lck/Lyn inhibitor	0.0	0.0	1250.0,312.5,78.125,19.5313,4.8828,0.0	25.0,6.25,1.5625,0.3906,0.0977,0.0	uM	uM
241	45	6	null	NCGC00182713-02	Canertinib	EGFR (HER1; erbB1) inhibitor	NCGC00187912	PCI-32765	Btk/Lck/Lyn inhibitor	0.0	0.0	1250.0,312.5,78.125,19.5313,4.8828,0.0	25.0,6.25,1.5625,0.3906,0.0977,0.0	uM	uM
241	46	6	null	NCGC00263195-01	AV-412	EGFR (HER1; erbB1) inhibitor	NCGC00187912	PCI-32765	Btk/Lck/Lyn inhibitor	0.0	0.0	1250.0,312.5,78.125,19.5313,4.8828,0.0	25.0,6.25,1.5625,0.3906,0.0977,0.0	uM	uM
241	47	6	null	NCGC00263185-01	Dacomitinib	EGFR (HER1; erbB1) inhibitor	NCGC00187912	PCI-32765	Btk/Lck/Lyn inhibitor	0.0	0.0	1250.0,312.5,78.125,19.5313,4.8828,0.0	25.0,6.25,1.5625,0.3906,0.0977,0.0	uM	uM
241	48	6	null	NCGC00263101-01	CP-724714	HER2 (erbB2) Inhibitor	NCGC00187912	PCI-32765	Btk/Lck/Lyn inhibitor	0.0	0.0	1250.0,312.5,78.125,19.5313,4.8828,0.0	25.0,6.25,1.5625,0.3906,0.0977,0.0	uM	uM
241	49	6	null	NCGC00185000-02	Afatinib	EGFR (HER1; erbB1) inhibitor	NCGC00187912	PCI-32765	Btk/Lck/Lyn inhibitor	0.0	0.0	1250.0,312.5,78.125,19.5313,4.8828,0.0	25.0,6.25,1.5625,0.3906,0.0977,0.0	uM	uM
241	50	6	null	NCGC00263149-01	AEE-788	EGFR (HER1; erbB1) inhibitor	NCGC00187912	PCI-32765	Btk/Lck/Lyn inhibitor	0.0	0.0	1250.0,312.5,78.125,19.5313,4.8828,0.0	25.0,6.25,1.5625,0.3906,0.0977,0.0	uM	uM
241	51	6	null	NCGC00263177-01	CUDC-101	EGFR (HER1; erbB1) inhibitor	NCGC00187912	PCI-32765	Btk/Lck/Lyn inhibitor	0.0	0.0	1250.0,312.5,78.125,19.5313,4.8828,0.0	25.0,6.25,1.5625,0.3906,0.0977,0.0	uM	uM
241	52	6	null	NCGC00263103-01	Pelitinib	EGFR (HER1; erbB1) Inhibitor	NCGC00187912	PCI-32765	Btk/Lck/Lyn inhibitor	0.0	0.0	1250.0,312.5,78.125,19.5313,4.8828,0.0	25.0,6.25,1.5625,0.3906,0.0977,0.0	uM	uM
241	53	6	null	NCGC00263144-01	WZ-4002	EGFR (HER1; erbB1) Inhibitor	NCGC00187912	PCI-32765	Btk/Lck/Lyn inhibitor	0.0	0.0	1250.0,312.5,78.125,19.5313,4.8828,0.0	25.0,6.25,1.5625,0.3906,0.0977,0.0	uM	uM
241	54	6	null	NCGC00250403-01	Linifanib	VEGFR-2 inhibitor	NCGC00187912	PCI-32765	Btk/Lck/Lyn inhibitor	0.0	0.0	1250.0,312.5,78.125,19.5313,4.8828,0.0	25.0,6.25,1.5625,0.3906,0.0977,0.0	uM	uM
241	55	6	null	NCGC00241108-01	Axitinib	VEGFR-1/2/3 Inhibitor	NCGC00187912	PCI-32765	Btk/Lck/Lyn inhibitor	0.0	0.0	1250.0,312.5,78.125,19.5313,4.8828,0.0	25.0,6.25,1.5625,0.3906,0.0977,0.0	uM	uM
241	56	6	null	NCGC00167488-05	Sorafenib	VEGFR-1/2/3 Inhibitor	NCGC00187912	PCI-32765	Btk/Lck/Lyn inhibitor	0.0	0.0	1250.0,312.5,78.125,19.5313,4.8828,0.0	25.0,6.25,1.5625,0.3906,0.0977,0.0	uM	uM
241	57	6	null	NCGC00181350-02	Vatalanib	VEGFR-1,2,3 Inhibitor	NCGC00187912	PCI-32765	Btk/Lck/Lyn inhibitor	0.0	0.0	1250.0,312.5,78.125,19.5313,4.8828,0.0	25.0,6.25,1.5625,0.3906,0.0977,0.0	uM	uM
241	58	6	null	NCGC00263205-01	Motesanib	VEGFR-1,2,3 Inhibitor	NCGC00187912	PCI-32765	Btk/Lck/Lyn inhibitor	0.0	0.0	1250.0,312.5,78.125,19.5313,4.8828,0.0	25.0,6.25,1.5625,0.3906,0.0977,0.0	uM	uM
241	59	6	null	NCGC00249390-01	Tivozanib	VEGFR-1/2/3 Inhibitor	NCGC00187912	PCI-32765	Btk/Lck/Lyn inhibitor	0.0	0.0	1250.0,312.5,78.125,19.5313,4.8828,0.0	25.0,6.25,1.5625,0.3906,0.0977,0.0	uM	uM
241	60	6	null	NCGC00263156-01	Vargatef	VEGFR-1/2/3 Inhibitor	NCGC00187912	PCI-32765	Btk/Lck/Lyn inhibitor	0.0	0.0	1250.0,312.5,78.125,19.5313,4.8828,0.0	25.0,6.25,1.5625,0.3906,0.0977,0.0	uM	uM
241	61	6	null	NCGC00263160-01	Brivanib	VEGFR-2,3/FGFR1,2,3 Inhibitor	NCGC00187912	PCI-32765	Btk/Lck/Lyn inhibitor	0.0	0.0	1250.0,312.5,78.125,19.5313,4.8828,0.0	25.0,6.25,1.5625,0.3906,0.0977,0.0	uM	uM
241	62	6	null	NCGC00249392-01	Telatinib	VEGFR-2,3 Inhibitor	NCGC00187912	PCI-32765	Btk/Lck/Lyn inhibitor	0.0	0.0	1250.0,312.5,78.125,19.5313,4.8828,0.0	25.0,6.25,1.5625,0.3906,0.0977,0.0	uM	uM
241	63	6	null	NCGC00263164-01	Cabozantinib	VEGFR-2 Inhibitor	NCGC00187912	PCI-32765	Btk/Lck/Lyn inhibitor	0.0	0.0	1250.0,312.5,78.125,19.5313,4.8828,0.0	25.0,6.25,1.5625,0.3906,0.0977,0.0	uM	uM
241	64	6	null	NCGC00263097-01	Cediranib	VEGFR-1/2/3 inhibitor	NCGC00187912	PCI-32765	Btk/Lck/Lyn inhibitor	0.0	0.0	1250.0,312.5,78.125,19.5313,4.8828,0.0	25.0,6.25,1.5625,0.3906,0.0977,0.0	uM	uM
241	65	6	null	NCGC00263176-01	BMS-794833	VEGFR-2 Inhibitor	NCGC00187912	PCI-32765	Btk/Lck/Lyn inhibitor	0.0	0.0	1250.0,312.5,78.125,19.5313,4.8828,0.0	25.0,6.25,1.5625,0.3906,0.0977,0.0	uM	uM
241	66	6	null	NCGC00263198-01	Lenvatinib	VEGFR-1/2/3 Inhibitor	NCGC00187912	PCI-32765	Btk/Lck/Lyn inhibitor	0.0	0.0	1250.0,312.5,78.125,19.5313,4.8828,0.0	25.0,6.25,1.5625,0.3906,0.0977,0.0	uM	uM
241	67	6	null	NCGC00263100-01	OSI-632	VEGFR-2 Inhibitor	NCGC00187912	PCI-32765	Btk/Lck/Lyn inhibitor	0.0	0.0	1250.0,312.5,78.125,19.5313,4.8828,0.0	25.0,6.25,1.5625,0.3906,0.0977,0.0	uM	uM
241	68	6	null	NCGC00263104-01	Foretinib	VEGFR-2 Inhibitor	NCGC00187912	PCI-32765	Btk/Lck/Lyn inhibitor	0.0	0.0	1250.0,312.5,78.125,19.5313,4.8828,0.0	25.0,6.25,1.5625,0.3906,0.0977,0.0	uM	uM
241	69	6	null	NCGC00263138-01	Regorafenib	VEGFR-2 Inhibitor	NCGC00187912	PCI-32765	Btk/Lck/Lyn inhibitor	0.0	0.0	1250.0,312.5,78.125,19.5313,4.8828,0.0	25.0,6.25,1.5625,0.3906,0.0977,0.0	uM	uM
241	70	6	null	NCGC00249685-01	Dovitinib	FGFR inhibitor	NCGC00187912	PCI-32765	Btk/Lck/Lyn inhibitor	0.0	0.0	1250.0,312.5,78.125,19.5313,4.8828,0.0	25.0,6.25,1.5625,0.3906,0.0977,0.0	uM	uM
241	71	6	null	NCGC00241103-04	Masitinib	FGFR 3 Inhibitor	NCGC00187912	PCI-32765	Btk/Lck/Lyn inhibitor	0.0	0.0	1250.0,312.5,78.125,19.5313,4.8828,0.0	25.0,6.25,1.5625,0.3906,0.0977,0.0	uM	uM
241	72	6	null	NCGC00165863-02	PD-173074	FGFR 1/3 inhibitor	NCGC00187912	PCI-32765	Btk/Lck/Lyn inhibitor	0.0	0.0	1250.0,312.5,78.125,19.5313,4.8828,0.0	25.0,6.25,1.5625,0.3906,0.0977,0.0	uM	uM
241	73	6	null	NCGC00263125-01	SG-00529	mTORC1/2 inhibitor	NCGC00187912	PCI-32765	Btk/Lck/Lyn inhibitor	0.0	0.0	1250.0,312.5,78.125,19.5313,4.8828,0.0	25.0,6.25,1.5625,0.3906,0.0977,0.0	uM	uM
241	74	6	null	NCGC00263158-01	Amuvatinib	PDGFR alpha Inhibitor	NCGC00187912	PCI-32765	Btk/Lck/Lyn inhibitor	0.0	0.0	1250.0,312.5,78.125,19.5313,4.8828,0.0	25.0,6.25,1.5625,0.3906,0.0977,0.0	uM	uM
241	75	6	null	NCGC00263159-01	OSI-930	PDGFR beta inhibitor	NCGC00187912	PCI-32765	Btk/Lck/Lyn inhibitor	0.0	0.0	1250.0,312.5,78.125,19.5313,4.8828,0.0	25.0,6.25,1.5625,0.3906,0.0977,0.0	uM	uM
241	76	6	null	NCGC00250400-01	Crizotinib	HGFR (MET; c-Met) Inhibitor	NCGC00187912	PCI-32765	Btk/Lck/Lyn inhibitor	0.0	0.0	1250.0,312.5,78.125,19.5313,4.8828,0.0	25.0,6.25,1.5625,0.3906,0.0977,0.0	uM	uM
241	77	6	null	NCGC00242500-01	PHA-665752	HGFR (MET; c-Met) Inhibitor	NCGC00187912	PCI-32765	Btk/Lck/Lyn inhibitor	0.0	0.0	1250.0,312.5,78.125,19.5313,4.8828,0.0	25.0,6.25,1.5625,0.3906,0.0977,0.0	uM	uM
241	78	6	null	NCGC00263157-01	BMS-777607	HGFR (MET; c-Met) Inhibitor	NCGC00187912	PCI-32765	Btk/Lck/Lyn inhibitor	0.0	0.0	1250.0,312.5,78.125,19.5313,4.8828,0.0	25.0,6.25,1.5625,0.3906,0.0977,0.0	uM	uM
241	79	6	null	NCGC00263161-01	PF-04217903	HGFR (MET; c-Met) Inhibitor	NCGC00187912	PCI-32765	Btk/Lck/Lyn inhibitor	0.0	0.0	1250.0,312.5,78.125,19.5313,4.8828,0.0	25.0,6.25,1.5625,0.3906,0.0977,0.0	uM	uM
241	80	6	null	NCGC00263189-01	JNJ-38877605	HGFR (MET; c-Met) Inhibitor	NCGC00187912	PCI-32765	Btk/Lck/Lyn inhibitor	0.0	0.0	1250.0,312.5,78.125,19.5313,4.8828,0.0	25.0,6.25,1.5625,0.3906,0.0977,0.0	uM	uM
241	81	6	null	NCGC00263163-01	SGX-523	HGFR (MET; c-Met) Inhibitor	NCGC00187912	PCI-32765	Btk/Lck/Lyn inhibitor	0.0	0.0	1250.0,312.5,78.125,19.5313,4.8828,0.0	25.0,6.25,1.5625,0.3906,0.0977,0.0	uM	uM
241	82	6	null	NCGC00263201-01	AMG-51	HGFR (MET; c-Met) Inhibitor	NCGC00187912	PCI-32765	Btk/Lck/Lyn inhibitor	0.0	0.0	1250.0,312.5,78.125,19.5313,4.8828,0.0	25.0,6.25,1.5625,0.3906,0.0977,0.0	uM	uM
241	83	6	null	NCGC00022001-07	Podofilox	Antimitotic Agent	NCGC00187912	PCI-32765	Btk/Lck/Lyn inhibitor	0.0	0.0	1250.0,312.5,78.125,19.5313,4.8828,0.0	25.0,6.25,1.5625,0.3906,0.0977,0.0	uM	uM
241	84	6	null	NCGC00250375-02	Linsitinib	IGF-1R Inhibitors	NCGC00187912	PCI-32765	Btk/Lck/Lyn inhibitor	0.0	0.0	1250.0,312.5,78.125,19.5313,4.8828,0.0	25.0,6.25,1.5625,0.3906,0.0977,0.0	uM	uM
241	85	6	null	NCGC00253439-01	GSK-1904529A	IGF-1R Inhibitor	NCGC00187912	PCI-32765	Btk/Lck/Lyn inhibitor	0.0	0.0	1250.0,312.5,78.125,19.5313,4.8828,0.0	25.0,6.25,1.5625,0.3906,0.0977,0.0	uM	uM
241	86	6	null	NCGC00165869-02	Dorsomorphin	TGF-bR1 (ALK5) inhibitor	NCGC00187912	PCI-32765	Btk/Lck/Lyn inhibitor	0.0	0.0	1250.0,312.5,78.125,19.5313,4.8828,0.0	25.0,6.25,1.5625,0.3906,0.0977,0.0	uM	uM
241	87	6	null	NCGC00249388-01	LY2157299	TGF-bR1 (ALK5) and TGFbR2 inhibitor	NCGC00187912	PCI-32765	Btk/Lck/Lyn inhibitor	0.0	0.0	1250.0,312.5,78.125,19.5313,4.8828,0.0	25.0,6.25,1.5625,0.3906,0.0977,0.0	uM	uM
241	88	6	null	NCGC00242598-01	LY2109761	TGF-bR1 (ALK5) and TGFbR2 inhibitor	NCGC00187912	PCI-32765	Btk/Lck/Lyn inhibitor	0.0	0.0	1250.0,312.5,78.125,19.5313,4.8828,0.0	25.0,6.25,1.5625,0.3906,0.0977,0.0	uM	uM
241	89	6	null	NCGC00165721-02	A 83-01	TGF-bR1 (ALK5) inhibitor	NCGC00187912	PCI-32765	Btk/Lck/Lyn inhibitor	0.0	0.0	1250.0,312.5,78.125,19.5313,4.8828,0.0	25.0,6.25,1.5625,0.3906,0.0977,0.0	uM	uM
241	90	6	null	NCGC00242054-02	SJN 2511	TGF-bR1 (ALK5) inhibitor	NCGC00187912	PCI-32765	Btk/Lck/Lyn inhibitor	0.0	0.0	1250.0,312.5,78.125,19.5313,4.8828,0.0	25.0,6.25,1.5625,0.3906,0.0977,0.0	uM	uM
241	91	6	null	NCGC00165898-02	SD-208	TGF-bR1 (ALK5) Inhibitor	NCGC00187912	PCI-32765	Btk/Lck/Lyn inhibitor	0.0	0.0	1250.0,312.5,78.125,19.5313,4.8828,0.0	25.0,6.25,1.5625,0.3906,0.0977,0.0	uM	uM
241	92	6	null	NCGC00238453-02	TAE-684	Anaplastic Lymphoma Kinase (ALK) Inhibitor	NCGC00187912	PCI-32765	Btk/Lck/Lyn inhibitor	0.0	0.0	1250.0,312.5,78.125,19.5313,4.8828,0.0	25.0,6.25,1.5625,0.3906,0.0977,0.0	uM	uM
241	93	6	null	NCGC00186024-01	SB-525334	TGF-bR1 (ALK5) inhibitor	NCGC00187912	PCI-32765	Btk/Lck/Lyn inhibitor	0.0	0.0	1250.0,312.5,78.125,19.5313,4.8828,0.0	25.0,6.25,1.5625,0.3906,0.0977,0.0	uM	uM
241	94	6	null	NCGC00025230-01	SB-431542	TGF-bR1 (ALK5) Inhibitor	NCGC00187912	PCI-32765	Btk/Lck/Lyn inhibitor	0.0	0.0	1250.0,312.5,78.125,19.5313,4.8828,0.0	25.0,6.25,1.5625,0.3906,0.0977,0.0	uM	uM
241	95	6	null	NCGC00241097-02	Tandutinib	KIT inhibitor	NCGC00187912	PCI-32765	Btk/Lck/Lyn inhibitor	0.0	0.0	1250.0,312.5,78.125,19.5313,4.8828,0.0	25.0,6.25,1.5625,0.3906,0.0977,0.0	uM	uM
241	96	6	null	NCGC00242493-02	Quizartinib	KIT inhibitor	NCGC00187912	PCI-32765	Btk/Lck/Lyn inhibitor	0.0	0.0	1250.0,312.5,78.125,19.5313,4.8828,0.0	25.0,6.25,1.5625,0.3906,0.0977,0.0	uM	uM
241	97	6	null	NCGC00250381-01	AZ-23	Tropomyosin Related Kinases (Trk) inhibitor	NCGC00187912	PCI-32765	Btk/Lck/Lyn inhibitor	0.0	0.0	1250.0,312.5,78.125,19.5313,4.8828,0.0	25.0,6.25,1.5625,0.3906,0.0977,0.0	uM	uM
241	98	6	null	NCGC00249389-01	LDN-193189	Activin Receptor Like Kinase 3 (ALK3; BMPR-IA) Inhibitors	NCGC00187912	PCI-32765	Btk/Lck/Lyn inhibitor	0.0	0.0	1250.0,312.5,78.125,19.5313,4.8828,0.0	25.0,6.25,1.5625,0.3906,0.0977,0.0	uM	uM
241	99	6	null	NCGC00253909-02	PRT-060318	Syk Kinase inhibitor	NCGC00187912	PCI-32765	Btk/Lck/Lyn inhibitor	0.0	0.0	1250.0,312.5,78.125,19.5313,4.8828,0.0	25.0,6.25,1.5625,0.3906,0.0977,0.0	uM	uM
241	100	6	null	NCGC00182051-03	R406	Syk Kinase inhibitor	NCGC00187912	PCI-32765	Btk/Lck/Lyn inhibitor	0.0	0.0	1250.0,312.5,78.125,19.5313,4.8828,0.0	25.0,6.25,1.5625,0.3906,0.0977,0.0	uM	uM
241	101	6	null	NCGC00187909-01	Perifosine	PI3K kinase activator	NCGC00187912	PCI-32765	Btk/Lck/Lyn inhibitor	0.0	0.0	1250.0,312.5,78.125,19.5313,4.8828,0.0	25.0,6.25,1.5625,0.3906,0.0977,0.0	uM	uM
241	102	6	null	NCGC00187482-03	GDC-0941	PI3K Inhibitor	NCGC00187912	PCI-32765	Btk/Lck/Lyn inhibitor	0.0	0.0	1250.0,312.5,78.125,19.5313,4.8828,0.0	25.0,6.25,1.5625,0.3906,0.0977,0.0	uM	uM
241	103	6	null	NCGC00250408-01	GSK-2126458	PI3Kalpha/beta/delta/gamma Inhibitor	NCGC00187912	PCI-32765	Btk/Lck/Lyn inhibitor	0.0	0.0	1250.0,312.5,78.125,19.5313,4.8828,0.0	25.0,6.25,1.5625,0.3906,0.0977,0.0	uM	uM
241	104	6	null	NCGC00168114-01	IC-87114	PI3K inhibitor	NCGC00187912	PCI-32765	Btk/Lck/Lyn inhibitor	0.0	0.0	1250.0,312.5,78.125,19.5313,4.8828,0.0	25.0,6.25,1.5625,0.3906,0.0977,0.0	uM	uM
241	105	6	null	NCGC00238454-02	PIK-90	PI3K Inhibitor	NCGC00187912	PCI-32765	Btk/Lck/Lyn inhibitor	0.0	0.0	1250.0,312.5,78.125,19.5313,4.8828,0.0	25.0,6.25,1.5625,0.3906,0.0977,0.0	uM	uM
241	106	6	null	NCGC00262604-01	BKM-120	PI3Kalpha inhibitor	NCGC00187912	PCI-32765	Btk/Lck/Lyn inhibitor	0.0	0.0	1250.0,312.5,78.125,19.5313,4.8828,0.0	25.0,6.25,1.5625,0.3906,0.0977,0.0	uM	uM
241	107	6	null	NCGC00262603-01	CAL-101	PI3Kdelta inhibitor	NCGC00187912	PCI-32765	Btk/Lck/Lyn inhibitor	0.0	0.0	1250.0,312.5,78.125,19.5313,4.8828,0.0	25.0,6.25,1.5625,0.3906,0.0977,0.0	uM	uM
241	108	6	null	NCGC00263088-01	BAG-956	PI3K/PDK1 Inhibitor	NCGC00187912	PCI-32765	Btk/Lck/Lyn inhibitor	0.0	0.0	1250.0,312.5,78.125,19.5313,4.8828,0.0	25.0,6.25,1.5625,0.3906,0.0977,0.0	uM	uM
241	109	6	null	NCGC00263154-01	AZD-6482	PI3Kbeta inhibitor	NCGC00187912	PCI-32765	Btk/Lck/Lyn inhibitor	0.0	0.0	1250.0,312.5,78.125,19.5313,4.8828,0.0	25.0,6.25,1.5625,0.3906,0.0977,0.0	uM	uM
241	110	6	null	NCGC00263223-01	CAY10626	PI3Kalpha inhibitor	NCGC00187912	PCI-32765	Btk/Lck/Lyn inhibitor	0.0	0.0	1250.0,312.5,78.125,19.5313,4.8828,0.0	25.0,6.25,1.5625,0.3906,0.0977,0.0	uM	uM
241	111	6	null	NCGC00187906-02	PI-103	PI3Kalpha, beta, gamma Inhibitor	NCGC00187912	PCI-32765	Btk/Lck/Lyn inhibitor	0.0	0.0	1250.0,312.5,78.125,19.5313,4.8828,0.0	25.0,6.25,1.5625,0.3906,0.0977,0.0	uM	uM
241	112	6	null	NCGC00016094-02	17_-hydroxy Wortmannin	PI3K Inhibitor	NCGC00187912	PCI-32765	Btk/Lck/Lyn inhibitor	0.0	0.0	1250.0,312.5,78.125,19.5313,4.8828,0.0	25.0,6.25,1.5625,0.3906,0.0977,0.0	uM	uM
241	113	6	null	NCGC00025288-01	Deguelin	PI3K Inhibitor	NCGC00187912	PCI-32765	Btk/Lck/Lyn inhibitor	0.0	0.0	1250.0,312.5,78.125,19.5313,4.8828,0.0	25.0,6.25,1.5625,0.3906,0.0977,0.0	uM	uM
241	114	6	null	NCGC00186465-02	MK-2206	PKB/Akt Inhibitor	NCGC00187912	PCI-32765	Btk/Lck/Lyn inhibitor	0.0	0.0	1250.0,312.5,78.125,19.5313,4.8828,0.0	25.0,6.25,1.5625,0.3906,0.0977,0.0	uM	uM
241	115	6	null	NCGC00263147-01	A-674563	Akt1/PKA Inhibitor	NCGC00187912	PCI-32765	Btk/Lck/Lyn inhibitor	0.0	0.0	1250.0,312.5,78.125,19.5313,4.8828,0.0	25.0,6.25,1.5625,0.3906,0.0977,0.0	uM	uM
241	116	6	null	NCGC00263181-01	GSK-690693	Akt1/2/3 Inhibitor	NCGC00187912	PCI-32765	Btk/Lck/Lyn inhibitor	0.0	0.0	1250.0,312.5,78.125,19.5313,4.8828,0.0	25.0,6.25,1.5625,0.3906,0.0977,0.0	uM	uM
241	117	6	null	NCGC00187481-05	BEZ-235	mTOR inhibitor	NCGC00187912	PCI-32765	Btk/Lck/Lyn inhibitor	0.0	0.0	1250.0,312.5,78.125,19.5313,4.8828,0.0	25.0,6.25,1.5625,0.3906,0.0977,0.0	uM	uM
241	118	6	null	NCGC00250398-01	PF-05212384	mTOR inhibitor	NCGC00187912	PCI-32765	Btk/Lck/Lyn inhibitor	0.0	0.0	1250.0,312.5,78.125,19.5313,4.8828,0.0	25.0,6.25,1.5625,0.3906,0.0977,0.0	uM	uM
241	119	6	null	NCGC00263109-01	GDC-0980	mTOR inhibitor	NCGC00187912	PCI-32765	Btk/Lck/Lyn inhibitor	0.0	0.0	1250.0,312.5,78.125,19.5313,4.8828,0.0	25.0,6.25,1.5625,0.3906,0.0977,0.0	uM	uM
241	120	6	null	NCGC00263215-01	Torin-1	mTOR inhibitor	NCGC00187912	PCI-32765	Btk/Lck/Lyn inhibitor	0.0	0.0	1250.0,312.5,78.125,19.5313,4.8828,0.0	25.0,6.25,1.5625,0.3906,0.0977,0.0	uM	uM
241	121	6	null	NCGC00263216-01	Torin-2	mTORC1 Inhibitor	NCGC00187912	PCI-32765	Btk/Lck/Lyn inhibitor	0.0	0.0	1250.0,312.5,78.125,19.5313,4.8828,0.0	25.0,6.25,1.5625,0.3906,0.0977,0.0	uM	uM
241	122	6	null	NCGC00250405-01	AZD-8055	mTORC1/2 Inhibitor	NCGC00187912	PCI-32765	Btk/Lck/Lyn inhibitor	0.0	0.0	1250.0,312.5,78.125,19.5313,4.8828,0.0	25.0,6.25,1.5625,0.3906,0.0977,0.0	uM	uM
241	123	6	null	NCGC00250395-01	OSI-027	mTORC1/2 Inhibitor	NCGC00187912	PCI-32765	Btk/Lck/Lyn inhibitor	0.0	0.0	1250.0,312.5,78.125,19.5313,4.8828,0.0	25.0,6.25,1.5625,0.3906,0.0977,0.0	uM	uM
241	124	6	null	NCGC00250396-01	KU-0063794	mTORC1/2 Inhibitor	NCGC00187912	PCI-32765	Btk/Lck/Lyn inhibitor	0.0	0.0	1250.0,312.5,78.125,19.5313,4.8828,0.0	25.0,6.25,1.5625,0.3906,0.0977,0.0	uM	uM
241	125	6	null	NCGC00242484-02	WYE-354	mTORC1/2 inhibitor	NCGC00187912	PCI-32765	Btk/Lck/Lyn inhibitor	0.0	0.0	1250.0,312.5,78.125,19.5313,4.8828,0.0	25.0,6.25,1.5625,0.3906,0.0977,0.0	uM	uM
241	126	6	null	NCGC00015448-04	Salirasib	mTOR Inhibitor	NCGC00187912	PCI-32765	Btk/Lck/Lyn inhibitor	0.0	0.0	1250.0,312.5,78.125,19.5313,4.8828,0.0	25.0,6.25,1.5625,0.3906,0.0977,0.0	uM	uM
241	127	6	null	NCGC00250377-01	NU-7441	DNA-Dependent Protein Kinase (DNA-PK) Inhibitor	NCGC00187912	PCI-32765	Btk/Lck/Lyn inhibitor	0.0	0.0	1250.0,312.5,78.125,19.5313,4.8828,0.0	25.0,6.25,1.5625,0.3906,0.0977,0.0	uM	uM
241	128	6	null	NCGC00250387-02	KU 0060648	DNA-Dependent Protein Kinase (DNA-PK) Inhibitor	NCGC00187912	PCI-32765	Btk/Lck/Lyn inhibitor	0.0	0.0	1250.0,312.5,78.125,19.5313,4.8828,0.0	25.0,6.25,1.5625,0.3906,0.0977,0.0	uM	uM
241	129	6	null	NCGC00092318-02	NSC 23766	Rac1-GEF inhibitor	NCGC00187912	PCI-32765	Btk/Lck/Lyn inhibitor	0.0	0.0	1250.0,312.5,78.125,19.5313,4.8828,0.0	25.0,6.25,1.5625,0.3906,0.0977,0.0	uM	uM
241	130	6	null	NCGC00188866-01	NCGC00188866-01	Rac1 inhibitor	NCGC00187912	PCI-32765	Btk/Lck/Lyn inhibitor	0.0	0.0	1250.0,312.5,78.125,19.5313,4.8828,0.0	25.0,6.25,1.5625,0.3906,0.0977,0.0	uM	uM
241	131	6	null	NCGC00249684-01	VX-702	p38 MAPK Inhibitor	NCGC00187912	PCI-32765	Btk/Lck/Lyn inhibitor	0.0	0.0	1250.0,312.5,78.125,19.5313,4.8828,0.0	25.0,6.25,1.5625,0.3906,0.0977,0.0	uM	uM
241	132	6	null	NCGC00025035-02	SB-203580	p38 MAPK Inhibitor	NCGC00187912	PCI-32765	Btk/Lck/Lyn inhibitor	0.0	0.0	1250.0,312.5,78.125,19.5313,4.8828,0.0	25.0,6.25,1.5625,0.3906,0.0977,0.0	uM	uM
241	133	6	null	NCGC00241111-01	VX-745	p38 MAPK Inhibitor	NCGC00187912	PCI-32765	Btk/Lck/Lyn inhibitor	0.0	0.0	1250.0,312.5,78.125,19.5313,4.8828,0.0	25.0,6.25,1.5625,0.3906,0.0977,0.0	uM	uM
241	134	6	null	NCGC00241104-01	Doramapimod	p38 MAPK Inhibitor	NCGC00187912	PCI-32765	Btk/Lck/Lyn inhibitor	0.0	0.0	1250.0,312.5,78.125,19.5313,4.8828,0.0	25.0,6.25,1.5625,0.3906,0.0977,0.0	uM	uM
241	135	6	null	NCGC00263165-01	PH-797804	p38 MAPK Inhibitor	NCGC00187912	PCI-32765	Btk/Lck/Lyn inhibitor	0.0	0.0	1250.0,312.5,78.125,19.5313,4.8828,0.0	25.0,6.25,1.5625,0.3906,0.0977,0.0	uM	uM
241	136	6	null	NCGC00241112-03	RWJ-67657	p38 MAPK Inhibitor	NCGC00187912	PCI-32765	Btk/Lck/Lyn inhibitor	0.0	0.0	1250.0,312.5,78.125,19.5313,4.8828,0.0	25.0,6.25,1.5625,0.3906,0.0977,0.0	uM	uM
241	137	6	null	NCGC00263140-01	Talmapimod	p38 MAPK Inhibitor	NCGC00187912	PCI-32765	Btk/Lck/Lyn inhibitor	0.0	0.0	1250.0,312.5,78.125,19.5313,4.8828,0.0	25.0,6.25,1.5625,0.3906,0.0977,0.0	uM	uM
241	138	6	null	NCGC00263239-01	FMK	MAPKAP-K1 (RSK; p90Rsk) Inhibitor	NCGC00187912	PCI-32765	Btk/Lck/Lyn inhibitor	0.0	0.0	1250.0,312.5,78.125,19.5313,4.8828,0.0	25.0,6.25,1.5625,0.3906,0.0977,0.0	uM	uM
241	139	6	null	NCGC00263086-01	BI-D1870	MAPKAP-K1 (RSK; p90Rsk) Inhibitor	NCGC00187912	PCI-32765	Btk/Lck/Lyn inhibitor	0.0	0.0	1250.0,312.5,78.125,19.5313,4.8828,0.0	25.0,6.25,1.5625,0.3906,0.0977,0.0	uM	uM
241	140	6	null	NCGC00253463-01	NCGC00253463-01	Chk1/2 inhibitor	NCGC00187912	PCI-32765	Btk/Lck/Lyn inhibitor	0.0	0.0	1250.0,312.5,78.125,19.5313,4.8828,0.0	25.0,6.25,1.5625,0.3906,0.0977,0.0	uM	uM
241	141	6	null	NCGC00250384-01	PHA-408	IKK-beta Inhibitor	NCGC00187912	PCI-32765	Btk/Lck/Lyn inhibitor	0.0	0.0	1250.0,312.5,78.125,19.5313,4.8828,0.0	25.0,6.25,1.5625,0.3906,0.0977,0.0	uM	uM
241	142	6	null	NCGC00263238-01	Withaferin A	NF-kappaB Activation Inhibitor	NCGC00187912	PCI-32765	Btk/Lck/Lyn inhibitor	0.0	0.0	1250.0,312.5,78.125,19.5313,4.8828,0.0	25.0,6.25,1.5625,0.3906,0.0977,0.0	uM	uM
241	143	6	null	NCGC00250386-01	BX-795	IKK-epsilon Inhibitor	NCGC00187912	PCI-32765	Btk/Lck/Lyn inhibitor	0.0	0.0	1250.0,312.5,78.125,19.5313,4.8828,0.0	25.0,6.25,1.5625,0.3906,0.0977,0.0	uM	uM
241	144	6	null	NCGC00186460-01	Bardoxolone methyl	NF-kappaB signaling Inhibitor	NCGC00187912	PCI-32765	Btk/Lck/Lyn inhibitor	0.0	0.0	1250.0,312.5,78.125,19.5313,4.8828,0.0	25.0,6.25,1.5625,0.3906,0.0977,0.0	uM	uM
241	145	6	null	NCGC00167767-01	IKK16	IKK1, IKK-2, IKK complex inhibitor	NCGC00187912	PCI-32765	Btk/Lck/Lyn inhibitor	0.0	0.0	1250.0,312.5,78.125,19.5313,4.8828,0.0	25.0,6.25,1.5625,0.3906,0.0977,0.0	uM	uM
241	146	6	null	NCGC00263213-01	PF-184	IKK-2 (IKK-beta) Inhibitor	NCGC00187912	PCI-32765	Btk/Lck/Lyn inhibitor	0.0	0.0	1250.0,312.5,78.125,19.5313,4.8828,0.0	25.0,6.25,1.5625,0.3906,0.0977,0.0	uM	uM
241	147	6	null	NCGC00165811-02	IMD-0354	IKK-2 Inhibitor	NCGC00187912	PCI-32765	Btk/Lck/Lyn inhibitor	0.0	0.0	1250.0,312.5,78.125,19.5313,4.8828,0.0	25.0,6.25,1.5625,0.3906,0.0977,0.0	uM	uM
241	148	6	null	NCGC00165873-02	PS-1145	IKK-2 (IKK-beta) Inhibitor	NCGC00187912	PCI-32765	Btk/Lck/Lyn inhibitor	0.0	0.0	1250.0,312.5,78.125,19.5313,4.8828,0.0	25.0,6.25,1.5625,0.3906,0.0977,0.0	uM	uM
241	149	6	null	NCGC00263021-01	MLN-120B	IKK beta inhibitor	NCGC00187912	PCI-32765	Btk/Lck/Lyn inhibitor	0.0	0.0	1250.0,312.5,78.125,19.5313,4.8828,0.0	25.0,6.25,1.5625,0.3906,0.0977,0.0	uM	uM
241	150	6	null	NCGC00169964-03	cycloheximide	GSK-3beta Inhibitor	NCGC00187912	PCI-32765	Btk/Lck/Lyn inhibitor	0.0	0.0	1250.0,312.5,78.125,19.5313,4.8828,0.0	25.0,6.25,1.5625,0.3906,0.0977,0.0	uM	uM
241	151	6	null	NCGC00250379-01	CT-99021	GSK-3 inhibitor	NCGC00187912	PCI-32765	Btk/Lck/Lyn inhibitor	0.0	0.0	1250.0,312.5,78.125,19.5313,4.8828,0.0	25.0,6.25,1.5625,0.3906,0.0977,0.0	uM	uM
241	152	6	null	NCGC00263194-01	SB-216763	GSK-3 inhibitor	NCGC00187912	PCI-32765	Btk/Lck/Lyn inhibitor	0.0	0.0	1250.0,312.5,78.125,19.5313,4.8828,0.0	25.0,6.25,1.5625,0.3906,0.0977,0.0	uM	uM
241	153	6	null	NCGC00161703-02	NCGC00161703	NF-kB/AP-1 activation inhibitor	NCGC00187912	PCI-32765	Btk/Lck/Lyn inhibitor	0.0	0.0	1250.0,312.5,78.125,19.5313,4.8828,0.0	25.0,6.25,1.5625,0.3906,0.0977,0.0	uM	uM
241	154	6	null	NCGC00263019-01	WAY-204688	NF-kappaB Activation Inhibitor	NCGC00187912	PCI-32765	Btk/Lck/Lyn inhibitor	0.0	0.0	1250.0,312.5,78.125,19.5313,4.8828,0.0	25.0,6.25,1.5625,0.3906,0.0977,0.0	uM	uM
241	155	6	null	NCGC00090903-02	Sulfasalazine	NFKB Activation Inhibitors	NCGC00187912	PCI-32765	Btk/Lck/Lyn inhibitor	0.0	0.0	1250.0,312.5,78.125,19.5313,4.8828,0.0	25.0,6.25,1.5625,0.3906,0.0977,0.0	uM	uM
241	156	6	null	NCGC00263020-01	NCGC00263020-01	NFkappaB-inducing kinase Inhibitor	NCGC00187912	PCI-32765	Btk/Lck/Lyn inhibitor	0.0	0.0	1250.0,312.5,78.125,19.5313,4.8828,0.0	25.0,6.25,1.5625,0.3906,0.0977,0.0	uM	uM
241	157	6	null	NCGC00250386-02	BX-795	IKK-epsilon Inhibitor	NCGC00187912	PCI-32765	Btk/Lck/Lyn inhibitor	0.0	0.0	1250.0,312.5,78.125,19.5313,4.8828,0.0	25.0,6.25,1.5625,0.3906,0.0977,0.0	uM	uM
241	158	6	null	NCGC00229735-01	KU-60019	ATM Kinase Inhibitor	NCGC00187912	PCI-32765	Btk/Lck/Lyn inhibitor	0.0	0.0	1250.0,312.5,78.125,19.5313,4.8828,0.0	25.0,6.25,1.5625,0.3906,0.0977,0.0	uM	uM
241	159	6	null	NCGC00263190-01	KU-0064	ATM Kinase Inhibitor	NCGC00187912	PCI-32765	Btk/Lck/Lyn inhibitor	0.0	0.0	1250.0,312.5,78.125,19.5313,4.8828,0.0	25.0,6.25,1.5625,0.3906,0.0977,0.0	uM	uM
241	160	6	null	NCGC00263099-01	CP-466722	ATM Kinase Inhibitor	NCGC00187912	PCI-32765	Btk/Lck/Lyn inhibitor	0.0	0.0	1250.0,312.5,78.125,19.5313,4.8828,0.0	25.0,6.25,1.5625,0.3906,0.0977,0.0	uM	uM
241	161	6	null	NCGC00263236-01	SM-164	cIAP1/2 and XIAP inhibitor	NCGC00187912	PCI-32765	Btk/Lck/Lyn inhibitor	0.0	0.0	1250.0,312.5,78.125,19.5313,4.8828,0.0	25.0,6.25,1.5625,0.3906,0.0977,0.0	uM	uM
241	162	6	null	NCGC00263208-01	TW-37	Bcl-xL inhibitor/Mcl-1 inhibitor	NCGC00187912	PCI-32765	Btk/Lck/Lyn inhibitor	0.0	0.0	1250.0,312.5,78.125,19.5313,4.8828,0.0	25.0,6.25,1.5625,0.3906,0.0977,0.0	uM	uM
241	163	6	null	NCGC00016423-09	(-)-Gossypol	Bcl-xL inhibitor	NCGC00187912	PCI-32765	Btk/Lck/Lyn inhibitor	0.0	0.0	1250.0,312.5,78.125,19.5313,4.8828,0.0	25.0,6.25,1.5625,0.3906,0.0977,0.0	uM	uM
241	164	6	null	NCGC00015225-03	Chelerythrine chloride	Bcl-xL inhibitor	NCGC00187912	PCI-32765	Btk/Lck/Lyn inhibitor	0.0	0.0	1250.0,312.5,78.125,19.5313,4.8828,0.0	25.0,6.25,1.5625,0.3906,0.0977,0.0	uM	uM
241	165	6	null	NCGC00263166-01	Obatoclax	Bcl-xL inhibitor	NCGC00187912	PCI-32765	Btk/Lck/Lyn inhibitor	0.0	0.0	1250.0,312.5,78.125,19.5313,4.8828,0.0	25.0,6.25,1.5625,0.3906,0.0977,0.0	uM	uM
241	166	6	null	NCGC00188344-01	Navitoclax	Bcl-xL inhibitor	NCGC00187912	PCI-32765	Btk/Lck/Lyn inhibitor	0.0	0.0	1250.0,312.5,78.125,19.5313,4.8828,0.0	25.0,6.25,1.5625,0.3906,0.0977,0.0	uM	uM
241	167	6	null	NCGC00263124-01	Nutlin-3	HDM2/HDMX inhibitor	NCGC00187912	PCI-32765	Btk/Lck/Lyn inhibitor	0.0	0.0	1250.0,312.5,78.125,19.5313,4.8828,0.0	25.0,6.25,1.5625,0.3906,0.0977,0.0	uM	uM
241	168	6	null	NCGC00263280-01	Ac-SAH-p53-8	HDM2/HDMX inhibitor	NCGC00187912	PCI-32765	Btk/Lck/Lyn inhibitor	0.0	0.0	1250.0,312.5,78.125,19.5313,4.8828,0.0	25.0,6.25,1.5625,0.3906,0.0977,0.0	uM	uM
241	169	6	null	NCGC00263171-01	Serdemetan	MDM2 (hdm2) Inhibitor	NCGC00187912	PCI-32765	Btk/Lck/Lyn inhibitor	0.0	0.0	1250.0,312.5,78.125,19.5313,4.8828,0.0	25.0,6.25,1.5625,0.3906,0.0977,0.0	uM	uM
241	170	6	null	NCGC00014873-04	HLI-373989	MDM2 (hdm2) Inhibitor	NCGC00187912	PCI-32765	Btk/Lck/Lyn inhibitor	0.0	0.0	1250.0,312.5,78.125,19.5313,4.8828,0.0	25.0,6.25,1.5625,0.3906,0.0977,0.0	uM	uM
241	171	6	null	NCGC00263212-01	SJ-172550	MDM4 (MDMX) Inhibitor	NCGC00187912	PCI-32765	Btk/Lck/Lyn inhibitor	0.0	0.0	1250.0,312.5,78.125,19.5313,4.8828,0.0	25.0,6.25,1.5625,0.3906,0.0977,0.0	uM	uM
241	172	6	null	NCGC00242481-01	AZD-7762	Chk1/2 Inhibitor	NCGC00187912	PCI-32765	Btk/Lck/Lyn inhibitor	0.0	0.0	1250.0,312.5,78.125,19.5313,4.8828,0.0	25.0,6.25,1.5625,0.3906,0.0977,0.0	uM	uM
241	173	6	null	NCGC00263132-01	PF-477736	Chk1 Inhibitor	NCGC00187912	PCI-32765	Btk/Lck/Lyn inhibitor	0.0	0.0	1250.0,312.5,78.125,19.5313,4.8828,0.0	25.0,6.25,1.5625,0.3906,0.0977,0.0	uM	uM
241	174	6	null	NCGC00250401-01	Flavopiridol???	CDK1/2/4/6/7/9 Inhibitor	NCGC00187912	PCI-32765	Btk/Lck/Lyn inhibitor	0.0	0.0	1250.0,312.5,78.125,19.5313,4.8828,0.0	25.0,6.25,1.5625,0.3906,0.0977,0.0	uM	uM
241	175	6	null	NCGC00025220-01	Purvalanol B	CDK1/2/3/4/5 inhibitor	NCGC00187912	PCI-32765	Btk/Lck/Lyn inhibitor	0.0	0.0	1250.0,312.5,78.125,19.5313,4.8828,0.0	25.0,6.25,1.5625,0.3906,0.0977,0.0	uM	uM
241	176	6	null	NCGC00094374-05	Seliciclib	CDK 1,2,5,7,9 Inhibitor	NCGC00187912	PCI-32765	Btk/Lck/Lyn inhibitor	0.0	0.0	1250.0,312.5,78.125,19.5313,4.8828,0.0	25.0,6.25,1.5625,0.3906,0.0977,0.0	uM	uM
241	177	6	null	NCGC00263191-01	PHA-690509	CDK2/Cyclin A Inhibitor	NCGC00187912	PCI-32765	Btk/Lck/Lyn inhibitor	0.0	0.0	1250.0,312.5,78.125,19.5313,4.8828,0.0	25.0,6.25,1.5625,0.3906,0.0977,0.0	uM	uM
241	178	6	null	NCGC00263091-01	AT7519	CDK 1 & 2 inhibitor	NCGC00187912	PCI-32765	Btk/Lck/Lyn inhibitor	0.0	0.0	1250.0,312.5,78.125,19.5313,4.8828,0.0	25.0,6.25,1.5625,0.3906,0.0977,0.0	uM	uM
241	179	6	null	NCGC00263091-02	AT7519	CDK 1 & 2 inhibitor	NCGC00187912	PCI-32765	Btk/Lck/Lyn inhibitor	0.0	0.0	1250.0,312.5,78.125,19.5313,4.8828,0.0	25.0,6.25,1.5625,0.3906,0.0977,0.0	uM	uM
241	180	6	null	NCGC00263167-01	SNS-032	CDK2,7,9 Inhibitor	NCGC00187912	PCI-32765	Btk/Lck/Lyn inhibitor	0.0	0.0	1250.0,312.5,78.125,19.5313,4.8828,0.0	25.0,6.25,1.5625,0.3906,0.0977,0.0	uM	uM
241	181	6	null	NCGC00263168-01	PHA-793887	CDK1,2,3,4,5 Inhibitor	NCGC00187912	PCI-32765	Btk/Lck/Lyn inhibitor	0.0	0.0	1250.0,312.5,78.125,19.5313,4.8828,0.0	25.0,6.25,1.5625,0.3906,0.0977,0.0	uM	uM
241	182	6	null	NCGC00263129-01	PD-0332991	CDK4, 6 Inhibitor	NCGC00187912	PCI-32765	Btk/Lck/Lyn inhibitor	0.0	0.0	1250.0,312.5,78.125,19.5313,4.8828,0.0	25.0,6.25,1.5625,0.3906,0.0977,0.0	uM	uM
241	183	6	null	NCGC00092289-01	DA-3003-1	Cell Division Cycle CDC25 Phosphatase Inhibitor	NCGC00187912	PCI-32765	Btk/Lck/Lyn inhibitor	0.0	0.0	1250.0,312.5,78.125,19.5313,4.8828,0.0	25.0,6.25,1.5625,0.3906,0.0977,0.0	uM	uM
241	184	6	null	NCGC00263151-01	JNJ-7706621	Aurora Kinase Inhibitor	NCGC00187912	PCI-32765	Btk/Lck/Lyn inhibitor	0.0	0.0	1250.0,312.5,78.125,19.5313,4.8828,0.0	25.0,6.25,1.5625,0.3906,0.0977,0.0	uM	uM
241	185	6	null	NCGC00242482-01	SNS-314	Aurora-A/B/C Kinase Inhibitor	NCGC00187912	PCI-32765	Btk/Lck/Lyn inhibitor	0.0	0.0	1250.0,312.5,78.125,19.5313,4.8828,0.0	25.0,6.25,1.5625,0.3906,0.0977,0.0	uM	uM
241	186	6	null	NCGC00168110-02	Tozasertib	Aurora-A/B/C Kinase Inhibitor	NCGC00187912	PCI-32765	Btk/Lck/Lyn inhibitor	0.0	0.0	1250.0,312.5,78.125,19.5313,4.8828,0.0	25.0,6.25,1.5625,0.3906,0.0977,0.0	uM	uM
241	187	6	null	NCGC00263271-01	Alisertib	Aurora-A inhibitor	NCGC00187912	PCI-32765	Btk/Lck/Lyn inhibitor	0.0	0.0	1250.0,312.5,78.125,19.5313,4.8828,0.0	25.0,6.25,1.5625,0.3906,0.0977,0.0	uM	uM
241	188	6	null	NCGC00263203-01	Danusertib	Aurora-A/B/C Kinase Inhibitor	NCGC00187912	PCI-32765	Btk/Lck/Lyn inhibitor	0.0	0.0	1250.0,312.5,78.125,19.5313,4.8828,0.0	25.0,6.25,1.5625,0.3906,0.0977,0.0	uM	uM
241	189	6	null	NCGC00263204-01	CYC-116	Aurora-A/B/C Kinase Inhibitor	NCGC00187912	PCI-32765	Btk/Lck/Lyn inhibitor	0.0	0.0	1250.0,312.5,78.125,19.5313,4.8828,0.0	25.0,6.25,1.5625,0.3906,0.0977,0.0	uM	uM
241	190	6	null	NCGC00263089-01	AZD-1152-HQPA	Aurora-A/B Inhibitor	NCGC00187912	PCI-32765	Btk/Lck/Lyn inhibitor	0.0	0.0	1250.0,312.5,78.125,19.5313,4.8828,0.0	25.0,6.25,1.5625,0.3906,0.0977,0.0	uM	uM
241	191	6	null	NCGC00263094-01	AMG-900	Aurora-A/B/C Kinase Inhibitor	NCGC00187912	PCI-32765	Btk/Lck/Lyn inhibitor	0.0	0.0	1250.0,312.5,78.125,19.5313,4.8828,0.0	25.0,6.25,1.5625,0.3906,0.0977,0.0	uM	uM
241	192	6	null	NCGC00263178-01	ENMD-981693	Aurora-A Inhibitor	NCGC00187912	PCI-32765	Btk/Lck/Lyn inhibitor	0.0	0.0	1250.0,312.5,78.125,19.5313,4.8828,0.0	25.0,6.25,1.5625,0.3906,0.0977,0.0	uM	uM
241	193	6	null	NCGC00250407-01	CHIR-265	Raf kinase B/C inhibitor	NCGC00187912	PCI-32765	Btk/Lck/Lyn inhibitor	0.0	0.0	1250.0,312.5,78.125,19.5313,4.8828,0.0	25.0,6.25,1.5625,0.3906,0.0977,0.0	uM	uM
241	194	6	null	NCGC00250380-01	AZ-628	Raf kinase B/C Inhibitor	NCGC00187912	PCI-32765	Btk/Lck/Lyn inhibitor	0.0	0.0	1250.0,312.5,78.125,19.5313,4.8828,0.0	25.0,6.25,1.5625,0.3906,0.0977,0.0	uM	uM
241	195	6	null	NCGC00250399-01	Vemurafenib	Raf kinase B Inhibitor	NCGC00187912	PCI-32765	Btk/Lck/Lyn inhibitor	0.0	0.0	1250.0,312.5,78.125,19.5313,4.8828,0.0	25.0,6.25,1.5625,0.3906,0.0977,0.0	uM	uM
241	196	6	null	NCGC00187911-02	PLX-4720	Raf kinase B Inhibitor	NCGC00187912	PCI-32765	Btk/Lck/Lyn inhibitor	0.0	0.0	1250.0,312.5,78.125,19.5313,4.8828,0.0	25.0,6.25,1.5625,0.3906,0.0977,0.0	uM	uM
241	197	6	null	NCGC00263179-01	AR-00341677	Raf kinase B Inhibitor	NCGC00187912	PCI-32765	Btk/Lck/Lyn inhibitor	0.0	0.0	1250.0,312.5,78.125,19.5313,4.8828,0.0	25.0,6.25,1.5625,0.3906,0.0977,0.0	uM	uM
241	198	6	null	NCGC00188380-01	RDEA-119	Mek 1/2 inhibitor	NCGC00187912	PCI-32765	Btk/Lck/Lyn inhibitor	0.0	0.0	1250.0,312.5,78.125,19.5313,4.8828,0.0	25.0,6.25,1.5625,0.3906,0.0977,0.0	uM	uM
241	199	6	null	NCGC00189073-01	Selumetinib	Mek1/2 inibitor	NCGC00187912	PCI-32765	Btk/Lck/Lyn inhibitor	0.0	0.0	1250.0,312.5,78.125,19.5313,4.8828,0.0	25.0,6.25,1.5625,0.3906,0.0977,0.0	uM	uM
241	200	6	null	NCGC00189075-01	PD-0325901	MEK inhibitor	NCGC00187912	PCI-32765	Btk/Lck/Lyn inhibitor	0.0	0.0	1250.0,312.5,78.125,19.5313,4.8828,0.0	25.0,6.25,1.5625,0.3906,0.0977,0.0	uM	uM
241	201	6	null	NCGC00263180-01	Trametinib	Mek 1/2 inhibitor	NCGC00187912	PCI-32765	Btk/Lck/Lyn inhibitor	0.0	0.0	1250.0,312.5,78.125,19.5313,4.8828,0.0	25.0,6.25,1.5625,0.3906,0.0977,0.0	uM	uM
241	202	6	null	NCGC00263187-01	TAK-733	MEK inhibitor	NCGC00187912	PCI-32765	Btk/Lck/Lyn inhibitor	0.0	0.0	1250.0,312.5,78.125,19.5313,4.8828,0.0	25.0,6.25,1.5625,0.3906,0.0977,0.0	uM	uM
241	203	6	null	NCGC00250385-01	XMD8-92	ERK5/BMK1 inhibitor	NCGC00187912	PCI-32765	Btk/Lck/Lyn inhibitor	0.0	0.0	1250.0,312.5,78.125,19.5313,4.8828,0.0	25.0,6.25,1.5625,0.3906,0.0977,0.0	uM	uM
241	204	6	null	NCGC00242487-01	NCGC00242487	ERK inhibitor	NCGC00187912	PCI-32765	Btk/Lck/Lyn inhibitor	0.0	0.0	1250.0,312.5,78.125,19.5313,4.8828,0.0	25.0,6.25,1.5625,0.3906,0.0977,0.0	uM	uM
241	205	6	null	NCGC00263196-01	S6K-18	p70 ribosomal S6 kinase (S6K1) inhibitor	NCGC00187912	PCI-32765	Btk/Lck/Lyn inhibitor	0.0	0.0	1250.0,312.5,78.125,19.5313,4.8828,0.0	25.0,6.25,1.5625,0.3906,0.0977,0.0	uM	uM
241	206	6	null	NCGC00263134-01	PF-4708671	p70 ribosomal S6 kinase (S6K1) inhibitor	NCGC00187912	PCI-32765	Btk/Lck/Lyn inhibitor	0.0	0.0	1250.0,312.5,78.125,19.5313,4.8828,0.0	25.0,6.25,1.5625,0.3906,0.0977,0.0	uM	uM
241	207	6	null	NCGC00242495-01	PF-431396	Focal Adhesion Kinase (FAK) Inhibitor	NCGC00187912	PCI-32765	Btk/Lck/Lyn inhibitor	0.0	0.0	1250.0,312.5,78.125,19.5313,4.8828,0.0	25.0,6.25,1.5625,0.3906,0.0977,0.0	uM	uM
241	208	6	null	NCGC00263133-01	PF-573228	Focal Adhesion Kinase (FAK) Inhibitor	NCGC00187912	PCI-32765	Btk/Lck/Lyn inhibitor	0.0	0.0	1250.0,312.5,78.125,19.5313,4.8828,0.0	25.0,6.25,1.5625,0.3906,0.0977,0.0	uM	uM
241	209	6	null	NCGC00187912-01	PCI-32765	Btk/Lck/Lyn inhibitor	NCGC00187912	PCI-32765	Btk/Lck/Lyn inhibitor	0.0	0.0	1250.0,312.5,78.125,19.5313,4.8828,0.0	25.0,6.25,1.5625,0.3906,0.0977,0.0	uM	uM
241	210	6	null	NCGC00188382-02	NCGC00188382-01	ITK inhibitor	NCGC00187912	PCI-32765	Btk/Lck/Lyn inhibitor	0.0	0.0	1250.0,312.5,78.125,19.5313,4.8828,0.0	25.0,6.25,1.5625,0.3906,0.0977,0.0	uM	uM
241	211	6	null	NCGC00229512-01	BMS-509744	ITK inhibitor	NCGC00187912	PCI-32765	Btk/Lck/Lyn inhibitor	0.0	0.0	1250.0,312.5,78.125,19.5313,4.8828,0.0	25.0,6.25,1.5625,0.3906,0.0977,0.0	uM	uM
241	212	6	null	NCGC00241102-01	Midostaurin	PKC/flt3 inhibitor	NCGC00187912	PCI-32765	Btk/Lck/Lyn inhibitor	0.0	0.0	1250.0,312.5,78.125,19.5313,4.8828,0.0	25.0,6.25,1.5625,0.3906,0.0977,0.0	uM	uM
241	213	6	null	NCGC00238452-02	Enzastaurin	PKCa, PKCb, PKCg inhbitor	NCGC00187912	PCI-32765	Btk/Lck/Lyn inhibitor	0.0	0.0	1250.0,312.5,78.125,19.5313,4.8828,0.0	25.0,6.25,1.5625,0.3906,0.0977,0.0	uM	uM
241	214	6	null	NCGC00263095-01	Sotrastaurin	PKC inhibitor	NCGC00187912	PCI-32765	Btk/Lck/Lyn inhibitor	0.0	0.0	1250.0,312.5,78.125,19.5313,4.8828,0.0	25.0,6.25,1.5625,0.3906,0.0977,0.0	uM	uM
241	215	6	null	NCGC00263119-01	Ruboxistaurin mesilate	PKC beta Inhibitor	NCGC00187912	PCI-32765	Btk/Lck/Lyn inhibitor	0.0	0.0	1250.0,312.5,78.125,19.5313,4.8828,0.0	25.0,6.25,1.5625,0.3906,0.0977,0.0	uM	uM
241	216	6	null	NCGC00263018-01	NCGC00263018-01	Brk/PTK6 inhibitor	NCGC00187912	PCI-32765	Btk/Lck/Lyn inhibitor	0.0	0.0	1250.0,312.5,78.125,19.5313,4.8828,0.0	25.0,6.25,1.5625,0.3906,0.0977,0.0	uM	uM
241	217	6	null	NCGC00242217-04	GW 843682X	Polo-like Kinase-1 (Plk-1) Inhibitor	NCGC00187912	PCI-32765	Btk/Lck/Lyn inhibitor	0.0	0.0	1250.0,312.5,78.125,19.5313,4.8828,0.0	25.0,6.25,1.5625,0.3906,0.0977,0.0	uM	uM
241	218	6	null	NCGC00253438-01	BI-2536	Polo-like Kinase-1 (Plk-1) Inhibitor	NCGC00187912	PCI-32765	Btk/Lck/Lyn inhibitor	0.0	0.0	1250.0,312.5,78.125,19.5313,4.8828,0.0	25.0,6.25,1.5625,0.3906,0.0977,0.0	uM	uM
241	219	6	null	NCGC00263087-01	Volasertib	Polo-like Kinase-1 (Plk-1) Inhibitor	NCGC00187912	PCI-32765	Btk/Lck/Lyn inhibitor	0.0	0.0	1250.0,312.5,78.125,19.5313,4.8828,0.0	25.0,6.25,1.5625,0.3906,0.0977,0.0	uM	uM
241	220	6	null	NCGC00263112-01	GSK-461364A	Polo-like Kinase-1 (Plk-1) Inhibitor	NCGC00187912	PCI-32765	Btk/Lck/Lyn inhibitor	0.0	0.0	1250.0,312.5,78.125,19.5313,4.8828,0.0	25.0,6.25,1.5625,0.3906,0.0977,0.0	uM	uM
241	221	6	null	NCGC00250376-01	KN-93	Calmodulin-Dependent Protein Kinase II Inhibitors	NCGC00187912	PCI-32765	Btk/Lck/Lyn inhibitor	0.0	0.0	1250.0,312.5,78.125,19.5313,4.8828,0.0	25.0,6.25,1.5625,0.3906,0.0977,0.0	uM	uM
241	222	6	null	NCGC00162398-03	KN-62	Ca2+/calmodulin dependent kinase inhibitor	NCGC00187912	PCI-32765	Btk/Lck/Lyn inhibitor	0.0	0.0	1250.0,312.5,78.125,19.5313,4.8828,0.0	25.0,6.25,1.5625,0.3906,0.0977,0.0	uM	uM
241	223	6	null	NCGC00241982-03	GSK-269962A	ROCK 1, ROCK 2 Inhibitor	NCGC00187912	PCI-32765	Btk/Lck/Lyn inhibitor	0.0	0.0	1250.0,312.5,78.125,19.5313,4.8828,0.0	25.0,6.25,1.5625,0.3906,0.0977,0.0	uM	uM
241	224	6	null	NCGC00092276-10	Y-27632	ROCK 1, ROCK 2 Inhibitor	NCGC00187912	PCI-32765	Btk/Lck/Lyn inhibitor	0.0	0.0	1250.0,312.5,78.125,19.5313,4.8828,0.0	25.0,6.25,1.5625,0.3906,0.0977,0.0	uM	uM
241	225	6	null	NCGC00242475-01	GSK-650394	SGK1 and SGK2 inhibitor	NCGC00187912	PCI-32765	Btk/Lck/Lyn inhibitor	0.0	0.0	1250.0,312.5,78.125,19.5313,4.8828,0.0	25.0,6.25,1.5625,0.3906,0.0977,0.0	uM	uM
241	226	6	null	NCGC00242486-02	AZD-1480	Jak1/2 inhibitor	NCGC00187912	PCI-32765	Btk/Lck/Lyn inhibitor	0.0	0.0	1250.0,312.5,78.125,19.5313,4.8828,0.0	25.0,6.25,1.5625,0.3906,0.0977,0.0	uM	uM
241	227	6	null	NCGC00229511-02	Tofacitinib	Jak inhibitor	NCGC00187912	PCI-32765	Btk/Lck/Lyn inhibitor	0.0	0.0	1250.0,312.5,78.125,19.5313,4.8828,0.0	25.0,6.25,1.5625,0.3906,0.0977,0.0	uM	uM
241	228	6	null	NCGC00244253-02	Ruxolitinib	Jak1/2 inhibitor	NCGC00187912	PCI-32765	Btk/Lck/Lyn inhibitor	0.0	0.0	1250.0,312.5,78.125,19.5313,4.8828,0.0	25.0,6.25,1.5625,0.3906,0.0977,0.0	uM	uM
241	229	6	null	NCGC00244257-01	CYT387	Jak1/2 inhibitor	NCGC00187912	PCI-32765	Btk/Lck/Lyn inhibitor	0.0	0.0	1250.0,312.5,78.125,19.5313,4.8828,0.0	25.0,6.25,1.5625,0.3906,0.0977,0.0	uM	uM
241	230	6	null	NCGC00244256-01	Lestaurtinib???	Jak/Tyk/Flt inhibitor	NCGC00187912	PCI-32765	Btk/Lck/Lyn inhibitor	0.0	0.0	1250.0,312.5,78.125,19.5313,4.8828,0.0	25.0,6.25,1.5625,0.3906,0.0977,0.0	uM	uM
241	231	6	null	NCGC00249346-01	SB1518	Jak2 inhibitor	NCGC00187912	PCI-32765	Btk/Lck/Lyn inhibitor	0.0	0.0	1250.0,312.5,78.125,19.5313,4.8828,0.0	25.0,6.25,1.5625,0.3906,0.0977,0.0	uM	uM
241	232	6	null	NCGC00015610-14	Leflunomide	Jak inhibitor	NCGC00187912	PCI-32765	Btk/Lck/Lyn inhibitor	0.0	0.0	1250.0,312.5,78.125,19.5313,4.8828,0.0	25.0,6.25,1.5625,0.3906,0.0977,0.0	uM	uM
241	233	6	null	NCGC00263202-01	NVP-BSK805	Jak2 inhibitor	NCGC00187912	PCI-32765	Btk/Lck/Lyn inhibitor	0.0	0.0	1250.0,312.5,78.125,19.5313,4.8828,0.0	25.0,6.25,1.5625,0.3906,0.0977,0.0	uM	uM
241	234	6	null	NCGC00263102-01	Degrasyn	Jak2 Inhibitor	NCGC00187912	PCI-32765	Btk/Lck/Lyn inhibitor	0.0	0.0	1250.0,312.5,78.125,19.5313,4.8828,0.0	25.0,6.25,1.5625,0.3906,0.0977,0.0	uM	uM
241	235	6	null	NCGC00263200-01	RO495	Tyk 2 inhibitor	NCGC00187912	PCI-32765	Btk/Lck/Lyn inhibitor	0.0	0.0	1250.0,312.5,78.125,19.5313,4.8828,0.0	25.0,6.25,1.5625,0.3906,0.0977,0.0	uM	uM
241	236	6	null	NCGC00244250-01	NCGC00244250-01	Tyk 2 inhibitor	NCGC00187912	PCI-32765	Btk/Lck/Lyn inhibitor	0.0	0.0	1250.0,312.5,78.125,19.5313,4.8828,0.0	25.0,6.25,1.5625,0.3906,0.0977,0.0	uM	uM
241	237	6	null	NCGC00244250-01	NCGC00244250-01	Tyk 2 inhibitor	NCGC00187912	PCI-32765	Btk/Lck/Lyn inhibitor	0.0	0.0	1250.0,312.5,78.125,19.5313,4.8828,0.0	25.0,6.25,1.5625,0.3906,0.0977,0.0	uM	uM
241	238	6	null	NCGC00263116-01	ICG-001	Wnt Signaling Inhibitor	NCGC00187912	PCI-32765	Btk/Lck/Lyn inhibitor	0.0	0.0	1250.0,312.5,78.125,19.5313,4.8828,0.0	25.0,6.25,1.5625,0.3906,0.0977,0.0	uM	uM
241	239	6	null	NCGC00263085-01	Wnt-C59	Wnt signaling modulator	NCGC00187912	PCI-32765	Btk/Lck/Lyn inhibitor	0.0	0.0	1250.0,312.5,78.125,19.5313,4.8828,0.0	25.0,6.25,1.5625,0.3906,0.0977,0.0	uM	uM
241	240	6	null	NCGC00242498-01	D-4476	Casein Kinase I (CK1) Inhibitor	NCGC00187912	PCI-32765	Btk/Lck/Lyn inhibitor	0.0	0.0	1250.0,312.5,78.125,19.5313,4.8828,0.0	25.0,6.25,1.5625,0.3906,0.0977,0.0	uM	uM
241	241	6	null	NCGC00263192-01	Silmitasertib	Casein Kinase II (CK2) Inhibitor	NCGC00187912	PCI-32765	Btk/Lck/Lyn inhibitor	0.0	0.0	1250.0,312.5,78.125,19.5313,4.8828,0.0	25.0,6.25,1.5625,0.3906,0.0977,0.0	uM	uM
241	242	6	null	NCGC00250382-01	NVP-LDE-225	Smo Receptor Antagonist	NCGC00187912	PCI-32765	Btk/Lck/Lyn inhibitor	0.0	0.0	1250.0,312.5,78.125,19.5313,4.8828,0.0	25.0,6.25,1.5625,0.3906,0.0977,0.0	uM	uM
241	243	6	null	NCGC00163474-05	Cyclopamine	Smo Receptor Antagonist	NCGC00187912	PCI-32765	Btk/Lck/Lyn inhibitor	0.0	0.0	1250.0,312.5,78.125,19.5313,4.8828,0.0	25.0,6.25,1.5625,0.3906,0.0977,0.0	uM	uM
241	244	6	null	NCGC00263170-01	LY-2940680??	Smoothened (Smo) Receptor Antagonist	NCGC00187912	PCI-32765	Btk/Lck/Lyn inhibitor	0.0	0.0	1250.0,312.5,78.125,19.5313,4.8828,0.0	25.0,6.25,1.5625,0.3906,0.0977,0.0	uM	uM
241	245	6	null	NCGC00263210-01	SANT-2	Smoothened (Smo) Receptor Antagonist	NCGC00187912	PCI-32765	Btk/Lck/Lyn inhibitor	0.0	0.0	1250.0,312.5,78.125,19.5313,4.8828,0.0	25.0,6.25,1.5625,0.3906,0.0977,0.0	uM	uM
241	246	6	null	NCGC00263084-01	Hh-Ag1.5	Smoothened (Smo) receptor agonist	NCGC00187912	PCI-32765	Btk/Lck/Lyn inhibitor	0.0	0.0	1250.0,312.5,78.125,19.5313,4.8828,0.0	25.0,6.25,1.5625,0.3906,0.0977,0.0	uM	uM
241	247	6	null	NCGC00242497-02	Vismodegib	Hedgehog antagonist	NCGC00187912	PCI-32765	Btk/Lck/Lyn inhibitor	0.0	0.0	1250.0,312.5,78.125,19.5313,4.8828,0.0	25.0,6.25,1.5625,0.3906,0.0977,0.0	uM	uM
241	248	6	null	NCGC00263162-01	RO-4929097	g-Secretase Inhibitor	NCGC00187912	PCI-32765	Btk/Lck/Lyn inhibitor	0.0	0.0	1250.0,312.5,78.125,19.5313,4.8828,0.0	25.0,6.25,1.5625,0.3906,0.0977,0.0	uM	uM
241	249	6	null	NCGC00263184-01	MK-0752	g-Secretase Inhibitor	NCGC00187912	PCI-32765	Btk/Lck/Lyn inhibitor	0.0	0.0	1250.0,312.5,78.125,19.5313,4.8828,0.0	25.0,6.25,1.5625,0.3906,0.0977,0.0	uM	uM
241	250	6	null	NCGC00263188-01	YO-01027	g-Secretase Inhibitor	NCGC00187912	PCI-32765	Btk/Lck/Lyn inhibitor	0.0	0.0	1250.0,312.5,78.125,19.5313,4.8828,0.0	25.0,6.25,1.5625,0.3906,0.0977,0.0	uM	uM
241	251	6	null	NCGC00167803-01	GSI-9	g-Secretase Inhibitor	NCGC00187912	PCI-32765	Btk/Lck/Lyn inhibitor	0.0	0.0	1250.0,312.5,78.125,19.5313,4.8828,0.0	25.0,6.25,1.5625,0.3906,0.0977,0.0	uM	uM
241	252	6	null	NCGC00250397-01	NVP-XAV-939	TNKS1/TNKS2 Inhibitor	NCGC00187912	PCI-32765	Btk/Lck/Lyn inhibitor	0.0	0.0	1250.0,312.5,78.125,19.5313,4.8828,0.0	25.0,6.25,1.5625,0.3906,0.0977,0.0	uM	uM
241	253	6	null	NCGC00263015-01	NCGC00263015-01	TLR4 (LPS) inhibitor	NCGC00187912	PCI-32765	Btk/Lck/Lyn inhibitor	0.0	0.0	1250.0,312.5,78.125,19.5313,4.8828,0.0	25.0,6.25,1.5625,0.3906,0.0977,0.0	uM	uM
241	254	6	null	NCGC00263017-01	CPG-52364	TLR 7, 8 and 9 antagonist	NCGC00187912	PCI-32765	Btk/Lck/Lyn inhibitor	0.0	0.0	1250.0,312.5,78.125,19.5313,4.8828,0.0	25.0,6.25,1.5625,0.3906,0.0977,0.0	uM	uM
241	255	6	null	NCGC00186035-01	IRAK-1-4 Inhibitor I	IRAK Inhibitor	NCGC00187912	PCI-32765	Btk/Lck/Lyn inhibitor	0.0	0.0	1250.0,312.5,78.125,19.5313,4.8828,0.0	25.0,6.25,1.5625,0.3906,0.0977,0.0	uM	uM
241	256	6	null	NCGC00241410-01	NCGC00241410-01	IRAK Inhibitor	NCGC00187912	PCI-32765	Btk/Lck/Lyn inhibitor	0.0	0.0	1250.0,312.5,78.125,19.5313,4.8828,0.0	25.0,6.25,1.5625,0.3906,0.0977,0.0	uM	uM
241	257	6	null	NCGC00241411-01	NCGC00241411-01	IRAK Inhibitor	NCGC00187912	PCI-32765	Btk/Lck/Lyn inhibitor	0.0	0.0	1250.0,312.5,78.125,19.5313,4.8828,0.0	25.0,6.25,1.5625,0.3906,0.0977,0.0	uM	uM
241	258	6	null	NCGC00263145-01	BI-78D3	SAPK1 (JNK) Inhibitor	NCGC00187912	PCI-32765	Btk/Lck/Lyn inhibitor	0.0	0.0	1250.0,312.5,78.125,19.5313,4.8828,0.0	25.0,6.25,1.5625,0.3906,0.0977,0.0	uM	uM
241	259	6	null	NCGC00263146-01	SR-3306	JNK 1/2/3 Inhibitor	NCGC00187912	PCI-32765	Btk/Lck/Lyn inhibitor	0.0	0.0	1250.0,312.5,78.125,19.5313,4.8828,0.0	25.0,6.25,1.5625,0.3906,0.0977,0.0	uM	uM
241	260	6	null	NCGC00263141-01	STF-083010	Serine/Threonine Kinase/Endoribonuclease IRE1 Inhibitor	NCGC00187912	PCI-32765	Btk/Lck/Lyn inhibitor	0.0	0.0	1250.0,312.5,78.125,19.5313,4.8828,0.0	25.0,6.25,1.5625,0.3906,0.0977,0.0	uM	uM
241	261	6	null	NCGC00250383-01	Irestatin 9389	IRE1alpha/XBP-1 inhibitor	NCGC00187912	PCI-32765	Btk/Lck/Lyn inhibitor	0.0	0.0	1250.0,312.5,78.125,19.5313,4.8828,0.0	25.0,6.25,1.5625,0.3906,0.0977,0.0	uM	uM
241	262	6	null	NCGC00242491-01	SB-265610	CXCR2 Antagonist	NCGC00187912	PCI-32765	Btk/Lck/Lyn inhibitor	0.0	0.0	1250.0,312.5,78.125,19.5313,4.8828,0.0	25.0,6.25,1.5625,0.3906,0.0977,0.0	uM	uM
241	263	6	null	NCGC00263093-01	Apilimod	IL-12 Production Inhibitor	NCGC00187912	PCI-32765	Btk/Lck/Lyn inhibitor	0.0	0.0	1250.0,312.5,78.125,19.5313,4.8828,0.0	25.0,6.25,1.5625,0.3906,0.0977,0.0	uM	uM
241	264	6	null	NCGC00263128-01	PD-0220245	CXCR1/CXCR2 Receptor Antagonist	NCGC00187912	PCI-32765	Btk/Lck/Lyn inhibitor	0.0	0.0	1250.0,312.5,78.125,19.5313,4.8828,0.0	25.0,6.25,1.5625,0.3906,0.0977,0.0	uM	uM
241	265	6	null	NCGC00250388-01	KRP 203	S1P1/3/4 agonist	NCGC00187912	PCI-32765	Btk/Lck/Lyn inhibitor	0.0	0.0	1250.0,312.5,78.125,19.5313,4.8828,0.0	25.0,6.25,1.5625,0.3906,0.0977,0.0	uM	uM
241	266	6	null	NCGC00263206-01	AMG-47a	Lck Kinase Inhibitors	NCGC00187912	PCI-32765	Btk/Lck/Lyn inhibitor	0.0	0.0	1250.0,312.5,78.125,19.5313,4.8828,0.0	25.0,6.25,1.5625,0.3906,0.0977,0.0	uM	uM
241	267	6	null	NCGC00242499-01	Pim 1 inhibitor 2	Pim-1 inhibitor	NCGC00187912	PCI-32765	Btk/Lck/Lyn inhibitor	0.0	0.0	1250.0,312.5,78.125,19.5313,4.8828,0.0	25.0,6.25,1.5625,0.3906,0.0977,0.0	uM	uM
241	268	6	null	NCGC00263186-01	SGI-1776	Pim-1/Flt3 Inhibitor	NCGC00187912	PCI-32765	Btk/Lck/Lyn inhibitor	0.0	0.0	1250.0,312.5,78.125,19.5313,4.8828,0.0	25.0,6.25,1.5625,0.3906,0.0977,0.0	uM	uM
241	269	6	null	NCGC00263193-01	KI-20227	CSF1R (c-FMS) Inhibitor	NCGC00187912	PCI-32765	Btk/Lck/Lyn inhibitor	0.0	0.0	1250.0,312.5,78.125,19.5313,4.8828,0.0	25.0,6.25,1.5625,0.3906,0.0977,0.0	uM	uM
241	270	6	null	NCGC00092381-02	ABT-702	Adenosine Kinase Inhibitor	NCGC00187912	PCI-32765	Btk/Lck/Lyn inhibitor	0.0	0.0	1250.0,312.5,78.125,19.5313,4.8828,0.0	25.0,6.25,1.5625,0.3906,0.0977,0.0	uM	uM
241	271	6	null	NCGC00263090-01	AZ-3146	monopolar spindle 1 (Mps1)?kinase inhibitor	NCGC00187912	PCI-32765	Btk/Lck/Lyn inhibitor	0.0	0.0	1250.0,312.5,78.125,19.5313,4.8828,0.0	25.0,6.25,1.5625,0.3906,0.0977,0.0	uM	uM
241	272	6	null	NCGC00263183-01	MK-1775	Wee1 Kinase Inhibitor	NCGC00187912	PCI-32765	Btk/Lck/Lyn inhibitor	0.0	0.0	1250.0,312.5,78.125,19.5313,4.8828,0.0	25.0,6.25,1.5625,0.3906,0.0977,0.0	uM	uM
241	273	6	null	NCGC00263197-01	BMS-5	LIMK1/LIMK2 inhibitor	NCGC00187912	PCI-32765	Btk/Lck/Lyn inhibitor	0.0	0.0	1250.0,312.5,78.125,19.5313,4.8828,0.0	25.0,6.25,1.5625,0.3906,0.0977,0.0	uM	uM
241	274	6	null	NCGC00263199-01	AMG-Tie2-1	Tie-2 inhibitor	NCGC00187912	PCI-32765	Btk/Lck/Lyn inhibitor	0.0	0.0	1250.0,312.5,78.125,19.5313,4.8828,0.0	25.0,6.25,1.5625,0.3906,0.0977,0.0	uM	uM
241	275	6	null	NCGC00263217-01	NVP231	Ceramide kinase inhibitor	NCGC00187912	PCI-32765	Btk/Lck/Lyn inhibitor	0.0	0.0	1250.0,312.5,78.125,19.5313,4.8828,0.0	25.0,6.25,1.5625,0.3906,0.0977,0.0	uM	uM
241	276	6	null	NCGC00263224-01	D-NMAPPD	ceramidase inhibitor	NCGC00187912	PCI-32765	Btk/Lck/Lyn inhibitor	0.0	0.0	1250.0,312.5,78.125,19.5313,4.8828,0.0	25.0,6.25,1.5625,0.3906,0.0977,0.0	uM	uM
241	277	6	null	NCGC00188865-01	Pazopanib	multi-kinase	NCGC00187912	PCI-32765	Btk/Lck/Lyn inhibitor	0.0	0.0	1250.0,312.5,78.125,19.5313,4.8828,0.0	25.0,6.25,1.5625,0.3906,0.0977,0.0	uM	uM
241	278	6	null	NCGC00244252-01	TG-101348	multi-kinase	NCGC00187912	PCI-32765	Btk/Lck/Lyn inhibitor	0.0	0.0	1250.0,312.5,78.125,19.5313,4.8828,0.0	25.0,6.25,1.5625,0.3906,0.0977,0.0	uM	uM
241	279	6	null	NCGC00242478-02	Alvespimycin hydrochloride	Heat Shock Protein 90 (hsp90) Inhibitor	NCGC00187912	PCI-32765	Btk/Lck/Lyn inhibitor	0.0	0.0	1250.0,312.5,78.125,19.5313,4.8828,0.0	25.0,6.25,1.5625,0.3906,0.0977,0.0	uM	uM
241	280	6	null	NCGC00161410-01	CCT-018159	Heat Shock Protein 90 (hsp90) Inhibitor	NCGC00187912	PCI-32765	Btk/Lck/Lyn inhibitor	0.0	0.0	1250.0,312.5,78.125,19.5313,4.8828,0.0	25.0,6.25,1.5625,0.3906,0.0977,0.0	uM	uM
241	281	6	null	NCGC00247877-01	CNF-2024	Heat Shock Protein 90 (hsp90) Inhibitor	NCGC00187912	PCI-32765	Btk/Lck/Lyn inhibitor	0.0	0.0	1250.0,312.5,78.125,19.5313,4.8828,0.0	25.0,6.25,1.5625,0.3906,0.0977,0.0	uM	uM
241	282	6	null	NCGC00247878-01	NVP-AUY922	Heat Shock Protein 90 (hsp90) Inhibitor	NCGC00187912	PCI-32765	Btk/Lck/Lyn inhibitor	0.0	0.0	1250.0,312.5,78.125,19.5313,4.8828,0.0	25.0,6.25,1.5625,0.3906,0.0977,0.0	uM	uM
241	283	6	null	NCGC00183656-02	Elesclomol	Heat Shock Protein 70 (hsp70) Inducer	NCGC00187912	PCI-32765	Btk/Lck/Lyn inhibitor	0.0	0.0	1250.0,312.5,78.125,19.5313,4.8828,0.0	25.0,6.25,1.5625,0.3906,0.0977,0.0	uM	uM
241	284	6	null	NCGC00263143-01	VER-155008	Heat Shock Protein 70 (hsp70) Inhibitor	NCGC00187912	PCI-32765	Btk/Lck/Lyn inhibitor	0.0	0.0	1250.0,312.5,78.125,19.5313,4.8828,0.0	25.0,6.25,1.5625,0.3906,0.0977,0.0	uM	uM
241	285	6	null	NCGC00250390-01	ISOX	Histone Deacetylase (HDAC) 6 Inhibitor	NCGC00187912	PCI-32765	Btk/Lck/Lyn inhibitor	0.0	0.0	1250.0,312.5,78.125,19.5313,4.8828,0.0	25.0,6.25,1.5625,0.3906,0.0977,0.0	uM	uM
241	286	6	null	NCGC00168085-04	Vorinostat	Histone Deacetylase (HDAC) 1/2/3/6 Inhibitor	NCGC00187912	PCI-32765	Btk/Lck/Lyn inhibitor	0.0	0.0	1250.0,312.5,78.125,19.5313,4.8828,0.0	25.0,6.25,1.5625,0.3906,0.0977,0.0	uM	uM
241	287	6	null	NCGC00263153-01	AR-42	Histone Deacetylase (HDAC) 1/2 Inhibitor	NCGC00187912	PCI-32765	Btk/Lck/Lyn inhibitor	0.0	0.0	1250.0,312.5,78.125,19.5313,4.8828,0.0	25.0,6.25,1.5625,0.3906,0.0977,0.0	uM	uM
241	288	6	null	NCGC00263155-01	Belinostat	Histone Deacetylase (HDAC) 1/2 Inhibitor	NCGC00187912	PCI-32765	Btk/Lck/Lyn inhibitor	0.0	0.0	1250.0,312.5,78.125,19.5313,4.8828,0.0	25.0,6.25,1.5625,0.3906,0.0977,0.0	uM	uM
241	289	6	null	NCGC00263182-01	Mocetinostat	Histone Deacetylase (HDAC) 1 Inhibitor	NCGC00187912	PCI-32765	Btk/Lck/Lyn inhibitor	0.0	0.0	1250.0,312.5,78.125,19.5313,4.8828,0.0	25.0,6.25,1.5625,0.3906,0.0977,0.0	uM	uM
241	290	6	null	NCGC00263117-01	Panobinostat	Histone Deacetylase (HDAC) Inhibitor	NCGC00187912	PCI-32765	Btk/Lck/Lyn inhibitor	0.0	0.0	1250.0,312.5,78.125,19.5313,4.8828,0.0	25.0,6.25,1.5625,0.3906,0.0977,0.0	uM	uM
241	291	6	null	NCGC00263136-01	Pracinostat	Histone Deacetylase (HDAC) 1/2 Inhibitor	NCGC00187912	PCI-32765	Btk/Lck/Lyn inhibitor	0.0	0.0	1250.0,312.5,78.125,19.5313,4.8828,0.0	25.0,6.25,1.5625,0.3906,0.0977,0.0	uM	uM
241	292	6	null	NCGC00263220-01	Romidepsin	Histone Deacetylase (HDAC) Inhibitor	NCGC00187912	PCI-32765	Btk/Lck/Lyn inhibitor	0.0	0.0	1250.0,312.5,78.125,19.5313,4.8828,0.0	25.0,6.25,1.5625,0.3906,0.0977,0.0	uM	uM
241	293	6	null	NCGC00182052-02	SRT1720	Histone Deacetylase/SIRT1 Activator	NCGC00187912	PCI-32765	Btk/Lck/Lyn inhibitor	0.0	0.0	1250.0,312.5,78.125,19.5313,4.8828,0.0	25.0,6.25,1.5625,0.3906,0.0977,0.0	uM	uM
241	294	6	null	NCGC00242458-01	EX-527	Histone Deacetylase SIRT1 Inhibitor	NCGC00187912	PCI-32765	Btk/Lck/Lyn inhibitor	0.0	0.0	1250.0,312.5,78.125,19.5313,4.8828,0.0	25.0,6.25,1.5625,0.3906,0.0977,0.0	uM	uM
241	295	6	null	NCGC00165833-04	Entinostat	HDAC1 Inhibitor	NCGC00187912	PCI-32765	Btk/Lck/Lyn inhibitor	0.0	0.0	1250.0,312.5,78.125,19.5313,4.8828,0.0	25.0,6.25,1.5625,0.3906,0.0977,0.0	uM	uM
241	296	6	null	NCGC00263121-01	MG-149	Histone acetyltransferase inhibitor	NCGC00187912	PCI-32765	Btk/Lck/Lyn inhibitor	0.0	0.0	1250.0,312.5,78.125,19.5313,4.8828,0.0	25.0,6.25,1.5625,0.3906,0.0977,0.0	uM	uM
241	297	6	null	NCGC00250404-01	Veliparib	PARP-1/PARP-2 Inhibitor	NCGC00187912	PCI-32765	Btk/Lck/Lyn inhibitor	0.0	0.0	1250.0,312.5,78.125,19.5313,4.8828,0.0	25.0,6.25,1.5625,0.3906,0.0977,0.0	uM	uM
241	298	6	null	NCGC00238451-02	Olaparib	PARP-1/PARP-2 Inhibitor	NCGC00187912	PCI-32765	Btk/Lck/Lyn inhibitor	0.0	0.0	1250.0,312.5,78.125,19.5313,4.8828,0.0	25.0,6.25,1.5625,0.3906,0.0977,0.0	uM	uM
241	299	6	null	NCGC00168108-03	AG-14361	PARP-1 Inhibitor	NCGC00187912	PCI-32765	Btk/Lck/Lyn inhibitor	0.0	0.0	1250.0,312.5,78.125,19.5313,4.8828,0.0	25.0,6.25,1.5625,0.3906,0.0977,0.0	uM	uM
241	300	6	null	NCGC00263173-01	Rucaparib	PARP-1/PARP-2 Inhibitor	NCGC00187912	PCI-32765	Btk/Lck/Lyn inhibitor	0.0	0.0	1250.0,312.5,78.125,19.5313,4.8828,0.0	25.0,6.25,1.5625,0.3906,0.0977,0.0	uM	uM
241	301	6	null	NCGC00263096-01	Iniparib	PARP-1 Inhibitor	NCGC00187912	PCI-32765	Btk/Lck/Lyn inhibitor	0.0	0.0	1250.0,312.5,78.125,19.5313,4.8828,0.0	25.0,6.25,1.5625,0.3906,0.0977,0.0	uM	uM
241	302	6	null	NCGC00249611-01	MLN-2238??	Proteasome Inhibitor	NCGC00187912	PCI-32765	Btk/Lck/Lyn inhibitor	0.0	0.0	1250.0,312.5,78.125,19.5313,4.8828,0.0	25.0,6.25,1.5625,0.3906,0.0977,0.0	uM	uM
241	303	6	null	NCGC00249613-01	Carfilzomib	Proteasome Inhibitor	NCGC00187912	PCI-32765	Btk/Lck/Lyn inhibitor	0.0	0.0	1250.0,312.5,78.125,19.5313,4.8828,0.0	25.0,6.25,1.5625,0.3906,0.0977,0.0	uM	uM
241	304	6	null	NCGC00242506-01	Bortezomib	Proteasome Inhibitor	NCGC00187912	PCI-32765	Btk/Lck/Lyn inhibitor	0.0	0.0	1250.0,312.5,78.125,19.5313,4.8828,0.0	25.0,6.25,1.5625,0.3906,0.0977,0.0	uM	uM
241	305	6	null	NCGC00263175-01	Tosedostat	Aminopeptidase N Inhibitor	NCGC00187912	PCI-32765	Btk/Lck/Lyn inhibitor	0.0	0.0	1250.0,312.5,78.125,19.5313,4.8828,0.0	25.0,6.25,1.5625,0.3906,0.0977,0.0	uM	uM
241	306	6	null	NCGC00263218-01	Teriflunomide	MMP-2, 9 Inhibitor	NCGC00187912	PCI-32765	Btk/Lck/Lyn inhibitor	0.0	0.0	1250.0,312.5,78.125,19.5313,4.8828,0.0	25.0,6.25,1.5625,0.3906,0.0977,0.0	uM	uM
241	307	6	null	NCGC00263127-01	PD-166793	MMP-13 Inhibitor	NCGC00187912	PCI-32765	Btk/Lck/Lyn inhibitor	0.0	0.0	1250.0,312.5,78.125,19.5313,4.8828,0.0	25.0,6.25,1.5625,0.3906,0.0977,0.0	uM	uM
241	308	6	null	NCGC00167751-01	SSR-69071	Leukocyte Elastase Inhibitor	NCGC00187912	PCI-32765	Btk/Lck/Lyn inhibitor	0.0	0.0	1250.0,312.5,78.125,19.5313,4.8828,0.0	25.0,6.25,1.5625,0.3906,0.0977,0.0	uM	uM
241	309	6	null	NCGC00014891-03	RG-108	DNA Methyltransferase (DNMT) Inhibitor	NCGC00187912	PCI-32765	Btk/Lck/Lyn inhibitor	0.0	0.0	1250.0,312.5,78.125,19.5313,4.8828,0.0	25.0,6.25,1.5625,0.3906,0.0977,0.0	uM	uM
241	310	6	null	NCGC00185850-02	BIX-01294	Histone-lysine N-methyltransferase EHMT2 Inhibitor	NCGC00187912	PCI-32765	Btk/Lck/Lyn inhibitor	0.0	0.0	1250.0,312.5,78.125,19.5313,4.8828,0.0	25.0,6.25,1.5625,0.3906,0.0977,0.0	uM	uM
241	311	6	null	NCGC00250412-01	JQ1	Bromodomain-Containing Protein 4 (Brd4, HUNK1) Inhibitor	NCGC00187912	PCI-32765	Btk/Lck/Lyn inhibitor	0.0	0.0	1250.0,312.5,78.125,19.5313,4.8828,0.0	25.0,6.25,1.5625,0.3906,0.0977,0.0	uM	uM
241	312	6	null	NCGC00185090-04	NCGC00185090-04	APE1 inhibitor	NCGC00187912	PCI-32765	Btk/Lck/Lyn inhibitor	0.0	0.0	1250.0,312.5,78.125,19.5313,4.8828,0.0	25.0,6.25,1.5625,0.3906,0.0977,0.0	uM	uM
241	313	6	null	NCGC00189393-02	NCGC00189393-02	BLM inhibitor	NCGC00187912	PCI-32765	Btk/Lck/Lyn inhibitor	0.0	0.0	1250.0,312.5,78.125,19.5313,4.8828,0.0	25.0,6.25,1.5625,0.3906,0.0977,0.0	uM	uM
241	314	6	null	NCGC00247866-02	NCGC00247866-02	BLM inhibitor	NCGC00187912	PCI-32765	Btk/Lck/Lyn inhibitor	0.0	0.0	1250.0,312.5,78.125,19.5313,4.8828,0.0	25.0,6.25,1.5625,0.3906,0.0977,0.0	uM	uM
241	315	6	null	NCGC00241036-01	NCGC00241036-01	JMJ inhibitor	NCGC00187912	PCI-32765	Btk/Lck/Lyn inhibitor	0.0	0.0	1250.0,312.5,78.125,19.5313,4.8828,0.0	25.0,6.25,1.5625,0.3906,0.0977,0.0	uM	uM
241	316	6	null	NCGC00183808-01	NCGC00183808-01	JMJ inhibitor	NCGC00187912	PCI-32765	Btk/Lck/Lyn inhibitor	0.0	0.0	1250.0,312.5,78.125,19.5313,4.8828,0.0	25.0,6.25,1.5625,0.3906,0.0977,0.0	uM	uM
241	317	6	null	NCGC00250406-01	Tipifarnib	Farnesyltransferase Inhibitor	NCGC00187912	PCI-32765	Btk/Lck/Lyn inhibitor	0.0	0.0	1250.0,312.5,78.125,19.5313,4.8828,0.0	25.0,6.25,1.5625,0.3906,0.0977,0.0	uM	uM
241	318	6	null	NCGC00242489-01	LG100268	RXR agonist	NCGC00187912	PCI-32765	Btk/Lck/Lyn inhibitor	0.0	0.0	1250.0,312.5,78.125,19.5313,4.8828,0.0	25.0,6.25,1.5625,0.3906,0.0977,0.0	uM	uM
241	319	6	null	NCGC00092284-02	AHPN	RARgamma Agonist	NCGC00187912	PCI-32765	Btk/Lck/Lyn inhibitor	0.0	0.0	1250.0,312.5,78.125,19.5313,4.8828,0.0	25.0,6.25,1.5625,0.3906,0.0977,0.0	uM	uM
241	320	6	null	NCGC00242477-01	AC-261066	RARbeta2 Agonist	NCGC00187912	PCI-32765	Btk/Lck/Lyn inhibitor	0.0	0.0	1250.0,312.5,78.125,19.5313,4.8828,0.0	25.0,6.25,1.5625,0.3906,0.0977,0.0	uM	uM
241	321	6	null	NCGC00090752-10	Fenretinide	RARbeta/gamma Agonist	NCGC00187912	PCI-32765	Btk/Lck/Lyn inhibitor	0.0	0.0	1250.0,312.5,78.125,19.5313,4.8828,0.0	25.0,6.25,1.5625,0.3906,0.0977,0.0	uM	uM
241	322	6	null	NCGC00022848-12	Hydrocortisone	immunosuppressant	NCGC00187912	PCI-32765	Btk/Lck/Lyn inhibitor	0.0	0.0	1250.0,312.5,78.125,19.5313,4.8828,0.0	25.0,6.25,1.5625,0.3906,0.0977,0.0	uM	uM
241	323	6	null	NCGC00242502-01	Dexamethasone	Antiinflammatory	NCGC00187912	PCI-32765	Btk/Lck/Lyn inhibitor	0.0	0.0	1250.0,312.5,78.125,19.5313,4.8828,0.0	25.0,6.25,1.5625,0.3906,0.0977,0.0	uM	uM
241	324	6	null	NCGC00242504-01	Cortivazol	Glucocorticoid Receptor (GR) Agonist	NCGC00187912	PCI-32765	Btk/Lck/Lyn inhibitor	0.0	0.0	1250.0,312.5,78.125,19.5313,4.8828,0.0	25.0,6.25,1.5625,0.3906,0.0977,0.0	uM	uM
241	325	6	null	NCGC00242505-01	Deacetyl cortivazol	Glucocorticoid Receptor (GR) Agonist	NCGC00187912	PCI-32765	Btk/Lck/Lyn inhibitor	0.0	0.0	1250.0,312.5,78.125,19.5313,4.8828,0.0	25.0,6.25,1.5625,0.3906,0.0977,0.0	uM	uM
241	326	6	null	NCGC00263148-01	Abiraterone	Androgen Biosynthesis Inhibitor	NCGC00187912	PCI-32765	Btk/Lck/Lyn inhibitor	0.0	0.0	1250.0,312.5,78.125,19.5313,4.8828,0.0	25.0,6.25,1.5625,0.3906,0.0977,0.0	uM	uM
241	327	6	null	NCGC00094082-03	2-Methoxyestradiol	Hypoxia Inducible Factor 1-alpha Inhibitor	NCGC00187912	PCI-32765	Btk/Lck/Lyn inhibitor	0.0	0.0	1250.0,312.5,78.125,19.5313,4.8828,0.0	25.0,6.25,1.5625,0.3906,0.0977,0.0	uM	uM
241	328	6	null	NCGC00015870-19	Quercetine	flavanoid	NCGC00187912	PCI-32765	Btk/Lck/Lyn inhibitor	0.0	0.0	1250.0,312.5,78.125,19.5313,4.8828,0.0	25.0,6.25,1.5625,0.3906,0.0977,0.0	uM	uM
241	329	6	null	NCGC00182058-03	Doxercalciferol	Vitamin D Analog	NCGC00187912	PCI-32765	Btk/Lck/Lyn inhibitor	0.0	0.0	1250.0,312.5,78.125,19.5313,4.8828,0.0	25.0,6.25,1.5625,0.3906,0.0977,0.0	uM	uM
241	330	6	null	NCGC00242511-02	Seocalcitol	Vitamin D Analog	NCGC00187912	PCI-32765	Btk/Lck/Lyn inhibitor	0.0	0.0	1250.0,312.5,78.125,19.5313,4.8828,0.0	25.0,6.25,1.5625,0.3906,0.0977,0.0	uM	uM
241	331	6	null	NCGC00242512-01	methyl jasmonate	cytochrome c release inducer	NCGC00187912	PCI-32765	Btk/Lck/Lyn inhibitor	0.0	0.0	1250.0,312.5,78.125,19.5313,4.8828,0.0	25.0,6.25,1.5625,0.3906,0.0977,0.0	uM	uM
241	332	6	null	NCGC00167977-02	Bicalutamide	Androgen Receptor Antagonist	NCGC00187912	PCI-32765	Btk/Lck/Lyn inhibitor	0.0	0.0	1250.0,312.5,78.125,19.5313,4.8828,0.0	25.0,6.25,1.5625,0.3906,0.0977,0.0	uM	uM
241	333	6	null	NCGC00263150-01	Andarine	Selective Androgen Receptor Modulators (SARM)?	NCGC00187912	PCI-32765	Btk/Lck/Lyn inhibitor	0.0	0.0	1250.0,312.5,78.125,19.5313,4.8828,0.0	25.0,6.25,1.5625,0.3906,0.0977,0.0	uM	uM
241	334	6	null	NCGC00263120-01	MDV-3100	Androgen Receptor Antagonist	NCGC00187912	PCI-32765	Btk/Lck/Lyn inhibitor	0.0	0.0	1250.0,312.5,78.125,19.5313,4.8828,0.0	25.0,6.25,1.5625,0.3906,0.0977,0.0	uM	uM
241	335	6	null	NCGC00263137-01	RD-162	Androgen Receptor Antagonist	NCGC00187912	PCI-32765	Btk/Lck/Lyn inhibitor	0.0	0.0	1250.0,312.5,78.125,19.5313,4.8828,0.0	25.0,6.25,1.5625,0.3906,0.0977,0.0	uM	uM
241	336	6	null	NCGC00163107-06	CITCO	Constitutive androstane receptor agonist	NCGC00187912	PCI-32765	Btk/Lck/Lyn inhibitor	0.0	0.0	1250.0,312.5,78.125,19.5313,4.8828,0.0	25.0,6.25,1.5625,0.3906,0.0977,0.0	uM	uM
241	337	6	null	NCGC00015205-06	PK-11195	Constitutive Androstane Receptor Antagonist	NCGC00187912	PCI-32765	Btk/Lck/Lyn inhibitor	0.0	0.0	1250.0,312.5,78.125,19.5313,4.8828,0.0	25.0,6.25,1.5625,0.3906,0.0977,0.0	uM	uM
241	338	6	null	NCGC00163128-06	Pioglitazone HCl	PPARgamma Agonists?	NCGC00187912	PCI-32765	Btk/Lck/Lyn inhibitor	0.0	0.0	1250.0,312.5,78.125,19.5313,4.8828,0.0	25.0,6.25,1.5625,0.3906,0.0977,0.0	uM	uM
241	339	6	null	NCGC00015480-10	GW-7647	PPARalpha Agonist	NCGC00187912	PCI-32765	Btk/Lck/Lyn inhibitor	0.0	0.0	1250.0,312.5,78.125,19.5313,4.8828,0.0	25.0,6.25,1.5625,0.3906,0.0977,0.0	uM	uM
241	340	6	null	NCGC00092344-01	GW-0742	PPARgamma Agonists?	NCGC00187912	PCI-32765	Btk/Lck/Lyn inhibitor	0.0	0.0	1250.0,312.5,78.125,19.5313,4.8828,0.0	25.0,6.25,1.5625,0.3906,0.0977,0.0	uM	uM
241	341	6	null	NCGC00241455-02	GW-501516	PPARdelta Agonist	NCGC00187912	PCI-32765	Btk/Lck/Lyn inhibitor	0.0	0.0	1250.0,312.5,78.125,19.5313,4.8828,0.0	25.0,6.25,1.5625,0.3906,0.0977,0.0	uM	uM
241	342	6	null	NCGC00161599-08	Troglitazone	CCL2 Expression Inhibitor	NCGC00187912	PCI-32765	Btk/Lck/Lyn inhibitor	0.0	0.0	1250.0,312.5,78.125,19.5313,4.8828,0.0	25.0,6.25,1.5625,0.3906,0.0977,0.0	uM	uM
241	343	6	null	NCGC00095150-06	Telmisartan	Angiotensin AT1 Antagonist	NCGC00187912	PCI-32765	Btk/Lck/Lyn inhibitor	0.0	0.0	1250.0,312.5,78.125,19.5313,4.8828,0.0	25.0,6.25,1.5625,0.3906,0.0977,0.0	uM	uM
241	344	6	null	NCGC00263111-01	GSK-3787	PPARdelta Antagonist	NCGC00187912	PCI-32765	Btk/Lck/Lyn inhibitor	0.0	0.0	1250.0,312.5,78.125,19.5313,4.8828,0.0	25.0,6.25,1.5625,0.3906,0.0977,0.0	uM	uM
241	345	6	null	NCGC00263123-01	MK-767	PPARalpha/gamma agonist	NCGC00187912	PCI-32765	Btk/Lck/Lyn inhibitor	0.0	0.0	1250.0,312.5,78.125,19.5313,4.8828,0.0	25.0,6.25,1.5625,0.3906,0.0977,0.0	uM	uM
241	346	6	null	NCGC00081778-02	SID 7969543	SF1 (NR5A1) Receptor Antagonist	NCGC00187912	PCI-32765	Btk/Lck/Lyn inhibitor	0.0	0.0	1250.0,312.5,78.125,19.5313,4.8828,0.0	25.0,6.25,1.5625,0.3906,0.0977,0.0	uM	uM
241	347	6	null	NCGC00182055-02	Bazedoxifene	Selective Estrogen Receptor Modulators (SERM)	NCGC00187912	PCI-32765	Btk/Lck/Lyn inhibitor	0.0	0.0	1250.0,312.5,78.125,19.5313,4.8828,0.0	25.0,6.25,1.5625,0.3906,0.0977,0.0	uM	uM
241	348	6	null	NCGC00163411-02	Triptolide	Inhibition of RNA polymerase II?mediated transcription	NCGC00187912	PCI-32765	Btk/Lck/Lyn inhibitor	0.0	0.0	1250.0,312.5,78.125,19.5313,4.8828,0.0	25.0,6.25,1.5625,0.3906,0.0977,0.0	uM	uM
241	349	6	null	NCGC00263092-01	Apratastat	TNF-alpha-Converting Enzyme Inhibitor	NCGC00187912	PCI-32765	Btk/Lck/Lyn inhibitor	0.0	0.0	1250.0,312.5,78.125,19.5313,4.8828,0.0	25.0,6.25,1.5625,0.3906,0.0977,0.0	uM	uM
241	350	6	null	NCGC00263214-01	HC-067047	TRPV4 Antagonist	NCGC00187912	PCI-32765	Btk/Lck/Lyn inhibitor	0.0	0.0	1250.0,312.5,78.125,19.5313,4.8828,0.0	25.0,6.25,1.5625,0.3906,0.0977,0.0	uM	uM
241	351	6	null	NCGC00263016-01	DE-096	TRPV4 Antagonist	NCGC00187912	PCI-32765	Btk/Lck/Lyn inhibitor	0.0	0.0	1250.0,312.5,78.125,19.5313,4.8828,0.0	25.0,6.25,1.5625,0.3906,0.0977,0.0	uM	uM
241	352	6	null	NCGC00161825-02	GSK-3965	ABCA1 Expression Enhancer	NCGC00187912	PCI-32765	Btk/Lck/Lyn inhibitor	0.0	0.0	1250.0,312.5,78.125,19.5313,4.8828,0.0	25.0,6.25,1.5625,0.3906,0.0977,0.0	uM	uM
241	353	6	null	NCGC00016925-07	Omeprazole	ABCC3 Expression Enhancer	NCGC00187912	PCI-32765	Btk/Lck/Lyn inhibitor	0.0	0.0	1250.0,312.5,78.125,19.5313,4.8828,0.0	25.0,6.25,1.5625,0.3906,0.0977,0.0	uM	uM
241	354	6	null	NCGC00263219-01	Elacridar	P-Glycoprotein (MDR-1) Inhibitor	NCGC00187912	PCI-32765	Btk/Lck/Lyn inhibitor	0.0	0.0	1250.0,312.5,78.125,19.5313,4.8828,0.0	25.0,6.25,1.5625,0.3906,0.0977,0.0	uM	uM
241	355	6	null	NCGC00168109-03	Secin H3	GEF inhibitor	NCGC00187912	PCI-32765	Btk/Lck/Lyn inhibitor	0.0	0.0	1250.0,312.5,78.125,19.5313,4.8828,0.0	25.0,6.25,1.5625,0.3906,0.0977,0.0	uM	uM
241	356	6	null	NCGC00250389-01	CDIBA	Phospholipase C inhibitor	NCGC00187912	PCI-32765	Btk/Lck/Lyn inhibitor	0.0	0.0	1250.0,312.5,78.125,19.5313,4.8828,0.0	25.0,6.25,1.5625,0.3906,0.0977,0.0	uM	uM
241	357	6	null	NCGC00025091-04	U-73122??	Phospholipase C Inhibitor	NCGC00187912	PCI-32765	Btk/Lck/Lyn inhibitor	0.0	0.0	1250.0,312.5,78.125,19.5313,4.8828,0.0	25.0,6.25,1.5625,0.3906,0.0977,0.0	uM	uM
241	358	6	null	NCGC00263226-01	BAY-60-7550	Phosphodiesterase II (PDE2A) Inhibitor	NCGC00187912	PCI-32765	Btk/Lck/Lyn inhibitor	0.0	0.0	1250.0,312.5,78.125,19.5313,4.8828,0.0	25.0,6.25,1.5625,0.3906,0.0977,0.0	uM	uM
241	359	6	null	NCGC00161408-01	anagrelide	Phosphodiesterase III (PDE3) inhibitor	NCGC00187912	PCI-32765	Btk/Lck/Lyn inhibitor	0.0	0.0	1250.0,312.5,78.125,19.5313,4.8828,0.0	25.0,6.25,1.5625,0.3906,0.0977,0.0	uM	uM
241	360	6	null	NCGC00162385-03	Olprinone	Phosphodiesterase III (PDE3) Inhibitor	NCGC00187912	PCI-32765	Btk/Lck/Lyn inhibitor	0.0	0.0	1250.0,312.5,78.125,19.5313,4.8828,0.0	25.0,6.25,1.5625,0.3906,0.0977,0.0	uM	uM
241	361	6	null	NCGC00168459-03	NCGC00168459-01	Phosphodiesterase IIII (PDE4) inhibitor	NCGC00187912	PCI-32765	Btk/Lck/Lyn inhibitor	0.0	0.0	1250.0,312.5,78.125,19.5313,4.8828,0.0	25.0,6.25,1.5625,0.3906,0.0977,0.0	uM	uM
241	362	6	null	NCGC00249759-01	NCGC00249759-01	Phosphodiesterase IIII (PDE4) inhibitor	NCGC00187912	PCI-32765	Btk/Lck/Lyn inhibitor	0.0	0.0	1250.0,312.5,78.125,19.5313,4.8828,0.0	25.0,6.25,1.5625,0.3906,0.0977,0.0	uM	uM
241	363	6	null	NCGC00250085-01	NVP-ABE171	Phosphodiesterase IIII (PDE4) inhibitor	NCGC00187912	PCI-32765	Btk/Lck/Lyn inhibitor	0.0	0.0	1250.0,312.5,78.125,19.5313,4.8828,0.0	25.0,6.25,1.5625,0.3906,0.0977,0.0	uM	uM
241	364	6	null	NCGC00263118-01	Lirimilast	Phosphodiesterase IIII (PDE4) inhibitor	NCGC00187912	PCI-32765	Btk/Lck/Lyn inhibitor	0.0	0.0	1250.0,312.5,78.125,19.5313,4.8828,0.0	25.0,6.25,1.5625,0.3906,0.0977,0.0	uM	uM
241	365	6	null	NCGC00159496-02	Sildenafil citrate	Phosphodiesterase V (PDE5) inhibitor	NCGC00187912	PCI-32765	Btk/Lck/Lyn inhibitor	0.0	0.0	1250.0,312.5,78.125,19.5313,4.8828,0.0	25.0,6.25,1.5625,0.3906,0.0977,0.0	uM	uM
241	366	6	null	NCGC00182037-01	Alacepril	Angiotensin-I Converting Enzyme Inhibitor	NCGC00187912	PCI-32765	Btk/Lck/Lyn inhibitor	0.0	0.0	1250.0,312.5,78.125,19.5313,4.8828,0.0	25.0,6.25,1.5625,0.3906,0.0977,0.0	uM	uM
241	367	6	null	NCGC00025323-06	Ubenimex	Leukotriene A4 Hydrolase Inhibitor	NCGC00187912	PCI-32765	Btk/Lck/Lyn inhibitor	0.0	0.0	1250.0,312.5,78.125,19.5313,4.8828,0.0	25.0,6.25,1.5625,0.3906,0.0977,0.0	uM	uM
241	368	6	null	NCGC00263227-01	BAY-41-8543	Guanylate Cyclase Activator	NCGC00187912	PCI-32765	Btk/Lck/Lyn inhibitor	0.0	0.0	1250.0,312.5,78.125,19.5313,4.8828,0.0	25.0,6.25,1.5625,0.3906,0.0977,0.0	uM	uM
241	369	6	null	NCGC00016854-01	Vinpocetine	Na+ channel inhibitor	NCGC00187912	PCI-32765	Btk/Lck/Lyn inhibitor	0.0	0.0	1250.0,312.5,78.125,19.5313,4.8828,0.0	25.0,6.25,1.5625,0.3906,0.0977,0.0	uM	uM
241	370	6	null	NCGC00016083-14	Verapamil	Calcium Channel Blocker	NCGC00187912	PCI-32765	Btk/Lck/Lyn inhibitor	0.0	0.0	1250.0,312.5,78.125,19.5313,4.8828,0.0	25.0,6.25,1.5625,0.3906,0.0977,0.0	uM	uM
241	371	6	null	NCGC00025015-01	(S)-(+)-Niguldipine	L-type Ca2+ channel blocker	NCGC00187912	PCI-32765	Btk/Lck/Lyn inhibitor	0.0	0.0	1250.0,312.5,78.125,19.5313,4.8828,0.0	25.0,6.25,1.5625,0.3906,0.0977,0.0	uM	uM
241	372	6	null	NCGC00025379-01	SR 33805	Ca2+ channel antagonist	NCGC00187912	PCI-32765	Btk/Lck/Lyn inhibitor	0.0	0.0	1250.0,312.5,78.125,19.5313,4.8828,0.0	25.0,6.25,1.5625,0.3906,0.0977,0.0	uM	uM
241	373	6	null	NCGC00159544-02	Zaldaride maleate	Calmodulin Antagonist	NCGC00187912	PCI-32765	Btk/Lck/Lyn inhibitor	0.0	0.0	1250.0,312.5,78.125,19.5313,4.8828,0.0	25.0,6.25,1.5625,0.3906,0.0977,0.0	uM	uM
241	374	6	null	NCGC00015882-11	Riluzole	Glutamate Release Inhibitor	NCGC00187912	PCI-32765	Btk/Lck/Lyn inhibitor	0.0	0.0	1250.0,312.5,78.125,19.5313,4.8828,0.0	25.0,6.25,1.5625,0.3906,0.0977,0.0	uM	uM
241	375	6	null	NCGC00247954-02	SSR-504734	Glycine Transporter 1 (GlyT-1) Inhibitor	NCGC00187912	PCI-32765	Btk/Lck/Lyn inhibitor	0.0	0.0	1250.0,312.5,78.125,19.5313,4.8828,0.0	25.0,6.25,1.5625,0.3906,0.0977,0.0	uM	uM
241	376	6	null	NCGC00263114-01	SCH-900435	Glycine Transporter 1 (GlyT-1) Inhibitor	NCGC00187912	PCI-32765	Btk/Lck/Lyn inhibitor	0.0	0.0	1250.0,312.5,78.125,19.5313,4.8828,0.0	25.0,6.25,1.5625,0.3906,0.0977,0.0	uM	uM
241	377	6	null	NCGC00242480-01	Ivacaftor	CFTR Channel Activator	NCGC00187912	PCI-32765	Btk/Lck/Lyn inhibitor	0.0	0.0	1250.0,312.5,78.125,19.5313,4.8828,0.0	25.0,6.25,1.5625,0.3906,0.0977,0.0	uM	uM
241	378	6	null	NCGC00181343-01	Ivabradine hydrochloride	HCN [I(f)] Blockers	NCGC00187912	PCI-32765	Btk/Lck/Lyn inhibitor	0.0	0.0	1250.0,312.5,78.125,19.5313,4.8828,0.0	25.0,6.25,1.5625,0.3906,0.0977,0.0	uM	uM
241	379	6	null	NCGC00024929-01	ICI-D7288	HCN [I(h)] Blockers	NCGC00187912	PCI-32765	Btk/Lck/Lyn inhibitor	0.0	0.0	1250.0,312.5,78.125,19.5313,4.8828,0.0	25.0,6.25,1.5625,0.3906,0.0977,0.0	uM	uM
241	380	6	null	NCGC00250409-01	GSK-1016790A	TRPV4 Agonist	NCGC00187912	PCI-32765	Btk/Lck/Lyn inhibitor	0.0	0.0	1250.0,312.5,78.125,19.5313,4.8828,0.0	25.0,6.25,1.5625,0.3906,0.0977,0.0	uM	uM
241	381	6	null	NCGC00092384-02	Fenobam	mgluR5 Antagonists	NCGC00187912	PCI-32765	Btk/Lck/Lyn inhibitor	0.0	0.0	1250.0,312.5,78.125,19.5313,4.8828,0.0	25.0,6.25,1.5625,0.3906,0.0977,0.0	uM	uM
241	382	6	null	NCGC00015682-05	MPEP	mgluR5 Antagonists	NCGC00187912	PCI-32765	Btk/Lck/Lyn inhibitor	0.0	0.0	1250.0,312.5,78.125,19.5313,4.8828,0.0	25.0,6.25,1.5625,0.3906,0.0977,0.0	uM	uM
241	383	6	null	NCGC00250378-01	Piboserod hydrochloride	5-HT4 Antagonists	NCGC00187912	PCI-32765	Btk/Lck/Lyn inhibitor	0.0	0.0	1250.0,312.5,78.125,19.5313,4.8828,0.0	25.0,6.25,1.5625,0.3906,0.0977,0.0	uM	uM
241	384	6	null	NCGC00015918-05	SB-224289	5-HT1B Agonist	NCGC00187912	PCI-32765	Btk/Lck/Lyn inhibitor	0.0	0.0	1250.0,312.5,78.125,19.5313,4.8828,0.0	25.0,6.25,1.5625,0.3906,0.0977,0.0	uM	uM
241	385	6	null	NCGC00015917-04	SB-206553	5-HT1A Receptor Partial Agonist	NCGC00187912	PCI-32765	Btk/Lck/Lyn inhibitor	0.0	0.0	1250.0,312.5,78.125,19.5313,4.8828,0.0	25.0,6.25,1.5625,0.3906,0.0977,0.0	uM	uM
241	386	6	null	NCGC00242503-01	Meclinertant	Carboxypeptidase A Inhibitor	NCGC00187912	PCI-32765	Btk/Lck/Lyn inhibitor	0.0	0.0	1250.0,312.5,78.125,19.5313,4.8828,0.0	25.0,6.25,1.5625,0.3906,0.0977,0.0	uM	uM
241	387	6	null	NCGC00242479-02	Zibotentan	Endothelin ETA Receptor Antagonist	NCGC00187912	PCI-32765	Btk/Lck/Lyn inhibitor	0.0	0.0	1250.0,312.5,78.125,19.5313,4.8828,0.0	25.0,6.25,1.5625,0.3906,0.0977,0.0	uM	uM
241	388	6	null	NCGC00167739-01	GW-4064X	Farnesoid X Receptor Agonist	NCGC00187912	PCI-32765	Btk/Lck/Lyn inhibitor	0.0	0.0	1250.0,312.5,78.125,19.5313,4.8828,0.0	25.0,6.25,1.5625,0.3906,0.0977,0.0	uM	uM
241	389	6	null	NCGC00263105-01	Turofexorate isopropyl	Farnesoid X Receptor Agonist	NCGC00187912	PCI-32765	Btk/Lck/Lyn inhibitor	0.0	0.0	1250.0,312.5,78.125,19.5313,4.8828,0.0	25.0,6.25,1.5625,0.3906,0.0977,0.0	uM	uM
241	390	6	null	NCGC00167811-01	GW-9508	Free Fatty Acid Receptor 1 Agonist	NCGC00187912	PCI-32765	Btk/Lck/Lyn inhibitor	0.0	0.0	1250.0,312.5,78.125,19.5313,4.8828,0.0	25.0,6.25,1.5625,0.3906,0.0977,0.0	uM	uM
241	391	6	null	NCGC00263225-01	AG-041R	gastrin/CCKB receptor antagonist	NCGC00187912	PCI-32765	Btk/Lck/Lyn inhibitor	0.0	0.0	1250.0,312.5,78.125,19.5313,4.8828,0.0	25.0,6.25,1.5625,0.3906,0.0977,0.0	uM	uM
241	392	6	null	NCGC00263122-01	MK-0354	Nicotinic Acid Receptor Partial Agonist	NCGC00187912	PCI-32765	Btk/Lck/Lyn inhibitor	0.0	0.0	1250.0,312.5,78.125,19.5313,4.8828,0.0	25.0,6.25,1.5625,0.3906,0.0977,0.0	uM	uM
241	393	6	null	NCGC00165875-02	PB-28	sigma1/2 Receptor Agonist	NCGC00187912	PCI-32765	Btk/Lck/Lyn inhibitor	0.0	0.0	1250.0,312.5,78.125,19.5313,4.8828,0.0	25.0,6.25,1.5625,0.3906,0.0977,0.0	uM	uM
241	394	6	null	NCGC00263126-01	Cutamesine hydrochloride	sigma1 Receptor Agonist	NCGC00187912	PCI-32765	Btk/Lck/Lyn inhibitor	0.0	0.0	1250.0,312.5,78.125,19.5313,4.8828,0.0	25.0,6.25,1.5625,0.3906,0.0977,0.0	uM	uM
241	395	6	null	NCGC00024901-01	BD-1047	sigma Receptor Antagonist	NCGC00187912	PCI-32765	Btk/Lck/Lyn inhibitor	0.0	0.0	1250.0,312.5,78.125,19.5313,4.8828,0.0	25.0,6.25,1.5625,0.3906,0.0977,0.0	uM	uM
241	396	6	null	NCGC00025225-01	SCH-79797	PAR1 Antagonist	NCGC00187912	PCI-32765	Btk/Lck/Lyn inhibitor	0.0	0.0	1250.0,312.5,78.125,19.5313,4.8828,0.0	25.0,6.25,1.5625,0.3906,0.0977,0.0	uM	uM
241	397	6	null	NCGC00263108-01	Vorapaxar	PAR1 Antagonist	NCGC00187912	PCI-32765	Btk/Lck/Lyn inhibitor	0.0	0.0	1250.0,312.5,78.125,19.5313,4.8828,0.0	25.0,6.25,1.5625,0.3906,0.0977,0.0	uM	uM
241	398	6	null	NCGC00263107-01	GB 83	PAR2 Antagonist	NCGC00187912	PCI-32765	Btk/Lck/Lyn inhibitor	0.0	0.0	1250.0,312.5,78.125,19.5313,4.8828,0.0	25.0,6.25,1.5625,0.3906,0.0977,0.0	uM	uM
241	399	6	null	NCGC00181785-01	Aprepitant	Tachykinin NK1 Antagonist	NCGC00187912	PCI-32765	Btk/Lck/Lyn inhibitor	0.0	0.0	1250.0,312.5,78.125,19.5313,4.8828,0.0	25.0,6.25,1.5625,0.3906,0.0977,0.0	uM	uM
241	400	6	null	NCGC00025092-01	GR-159897	Tachykinin NK2 Antagonist	NCGC00187912	PCI-32765	Btk/Lck/Lyn inhibitor	0.0	0.0	1250.0,312.5,78.125,19.5313,4.8828,0.0	25.0,6.25,1.5625,0.3906,0.0977,0.0	uM	uM
241	401	6	null	NCGC00263110-01	Osanetant	Tachykinin NK3 Antagonist	NCGC00187912	PCI-32765	Btk/Lck/Lyn inhibitor	0.0	0.0	1250.0,312.5,78.125,19.5313,4.8828,0.0	25.0,6.25,1.5625,0.3906,0.0977,0.0	uM	uM
241	402	6	null	NCGC00263139-01	Rolofylline	Adenosine A1 Antagonist	NCGC00187912	PCI-32765	Btk/Lck/Lyn inhibitor	0.0	0.0	1250.0,312.5,78.125,19.5313,4.8828,0.0	25.0,6.25,1.5625,0.3906,0.0977,0.0	uM	uM
241	403	6	null	NCGC00242513-01	Maraviroc	CCR5 Antagonist	NCGC00187912	PCI-32765	Btk/Lck/Lyn inhibitor	0.0	0.0	1250.0,312.5,78.125,19.5313,4.8828,0.0	25.0,6.25,1.5625,0.3906,0.0977,0.0	uM	uM
241	404	6	null	NCGC00092385-02	LY-320135	Cannabinoid CB1 Antagonist	NCGC00187912	PCI-32765	Btk/Lck/Lyn inhibitor	0.0	0.0	1250.0,312.5,78.125,19.5313,4.8828,0.0	25.0,6.25,1.5625,0.3906,0.0977,0.0	uM	uM
241	405	6	null	NCGC00162405-01	ACPA	cannabinoid CB1 antagonist	NCGC00187912	PCI-32765	Btk/Lck/Lyn inhibitor	0.0	0.0	1250.0,312.5,78.125,19.5313,4.8828,0.0	25.0,6.25,1.5625,0.3906,0.0977,0.0	uM	uM
241	406	6	null	NCGC00025106-01	MK-886	5-lipoxygenase-activating (FLAP) inhibitor	NCGC00187912	PCI-32765	Btk/Lck/Lyn inhibitor	0.0	0.0	1250.0,312.5,78.125,19.5313,4.8828,0.0	25.0,6.25,1.5625,0.3906,0.0977,0.0	uM	uM
241	407	6	null	NCGC00250411-01	Veliflapon	5-lipoxygenase-activating (FLAP) inhibitor	NCGC00187912	PCI-32765	Btk/Lck/Lyn inhibitor	0.0	0.0	1250.0,312.5,78.125,19.5313,4.8828,0.0	25.0,6.25,1.5625,0.3906,0.0977,0.0	uM	uM
241	408	6	null	NCGC00250374-01	Licofelone	5-Lipoxygenase Inhibitor	NCGC00187912	PCI-32765	Btk/Lck/Lyn inhibitor	0.0	0.0	1250.0,312.5,78.125,19.5313,4.8828,0.0	25.0,6.25,1.5625,0.3906,0.0977,0.0	uM	uM
241	409	6	null	NCGC00159453-02	Zileuton	5-Lipoxygenase Inhibitor	NCGC00187912	PCI-32765	Btk/Lck/Lyn inhibitor	0.0	0.0	1250.0,312.5,78.125,19.5313,4.8828,0.0	25.0,6.25,1.5625,0.3906,0.0977,0.0	uM	uM
241	410	6	null	NCGC00187940-01	NCGC00185053	15-Lipoxygenase Inhibitor	NCGC00187912	PCI-32765	Btk/Lck/Lyn inhibitor	0.0	0.0	1250.0,312.5,78.125,19.5313,4.8828,0.0	25.0,6.25,1.5625,0.3906,0.0977,0.0	uM	uM
241	411	6	null	NCGC00091455-07	Celecoxib	Cyclooxygenase-2 Inhibitor	NCGC00187912	PCI-32765	Btk/Lck/Lyn inhibitor	0.0	0.0	1250.0,312.5,78.125,19.5313,4.8828,0.0	25.0,6.25,1.5625,0.3906,0.0977,0.0	uM	uM
241	412	6	null	NCGC00160396-03	Pravadoline	COX inhibitor and?cannabinoid (CB)?agonist	NCGC00187912	PCI-32765	Btk/Lck/Lyn inhibitor	0.0	0.0	1250.0,312.5,78.125,19.5313,4.8828,0.0	25.0,6.25,1.5625,0.3906,0.0977,0.0	uM	uM
241	413	6	null	NCGC00263131-01	PF-3845	Fatty Acid Amide Hydrolase (FAAH) Inhibitor	NCGC00187912	PCI-32765	Btk/Lck/Lyn inhibitor	0.0	0.0	1250.0,312.5,78.125,19.5313,4.8828,0.0	25.0,6.25,1.5625,0.3906,0.0977,0.0	uM	uM
241	414	6	null	NCGC00164604-03	Fluvastatin	HMG-CoA Reductase Inhibitors	NCGC00187912	PCI-32765	Btk/Lck/Lyn inhibitor	0.0	0.0	1250.0,312.5,78.125,19.5313,4.8828,0.0	25.0,6.25,1.5625,0.3906,0.0977,0.0	uM	uM
241	415	6	null	NCGC00016940-01	Simvastatin	HMG-CoA Reductase Inhibitor	NCGC00187912	PCI-32765	Btk/Lck/Lyn inhibitor	0.0	0.0	1250.0,312.5,78.125,19.5313,4.8828,0.0	25.0,6.25,1.5625,0.3906,0.0977,0.0	uM	uM
241	416	6	null	NCGC00263083-01	Dalcetrapib	Cholesteryl Ester Transfer Protein (CETP) Inhibitor	NCGC00187912	PCI-32765	Btk/Lck/Lyn inhibitor	0.0	0.0	1250.0,312.5,78.125,19.5313,4.8828,0.0	25.0,6.25,1.5625,0.3906,0.0977,0.0	uM	uM
241	417	6	null	NCGC00263211-01	JK 184	Alcohol dehydrogenase 7 inhibitor	NCGC00187912	PCI-32765	Btk/Lck/Lyn inhibitor	0.0	0.0	1250.0,312.5,78.125,19.5313,4.8828,0.0	25.0,6.25,1.5625,0.3906,0.0977,0.0	uM	uM
241	418	6	null	NCGC00249666-01	NCGC00037850	HPGD Inhibitor	NCGC00187912	PCI-32765	Btk/Lck/Lyn inhibitor	0.0	0.0	1250.0,312.5,78.125,19.5313,4.8828,0.0	25.0,6.25,1.5625,0.3906,0.0977,0.0	uM	uM
241	419	6	null	NCGC00263222-01	CAY10581	Indoleamine 2,3-dioxygenase (IDO) inhibitor	NCGC00187912	PCI-32765	Btk/Lck/Lyn inhibitor	0.0	0.0	1250.0,312.5,78.125,19.5313,4.8828,0.0	25.0,6.25,1.5625,0.3906,0.0977,0.0	uM	uM
241	420	6	null	NCGC00024631-01	EBPC	Aldose Reductase Inhibitor	NCGC00187912	PCI-32765	Btk/Lck/Lyn inhibitor	0.0	0.0	1250.0,312.5,78.125,19.5313,4.8828,0.0	25.0,6.25,1.5625,0.3906,0.0977,0.0	uM	uM
241	421	6	null	NCGC00263135-01	Piraxostat	Xanthine Oxidase Inhibitor	NCGC00187912	PCI-32765	Btk/Lck/Lyn inhibitor	0.0	0.0	1250.0,312.5,78.125,19.5313,4.8828,0.0	25.0,6.25,1.5625,0.3906,0.0977,0.0	uM	uM
241	422	6	null	NCGC00263237-01	JZL-184	Monoacylglycerol lipase (MAGL) inhibitor	NCGC00187912	PCI-32765	Btk/Lck/Lyn inhibitor	0.0	0.0	1250.0,312.5,78.125,19.5313,4.8828,0.0	25.0,6.25,1.5625,0.3906,0.0977,0.0	uM	uM
241	423	6	null	NCGC00165782-02	GW 4869	Neutral Sphingomyelinase (N-SMase) Inhibitor	NCGC00187912	PCI-32765	Btk/Lck/Lyn inhibitor	0.0	0.0	1250.0,312.5,78.125,19.5313,4.8828,0.0	25.0,6.25,1.5625,0.3906,0.0977,0.0	uM	uM
241	424	6	null	NCGC00263221-01	Ezatiostat	Glutathione-s-transferase P1 (GSTP1) Inhibitor	NCGC00187912	PCI-32765	Btk/Lck/Lyn inhibitor	0.0	0.0	1250.0,312.5,78.125,19.5313,4.8828,0.0	25.0,6.25,1.5625,0.3906,0.0977,0.0	uM	uM
241	425	6	null	NCGC00025325-01	Vapiprost hydrochloride	Prostanoid TP Antagonist	NCGC00187912	PCI-32765	Btk/Lck/Lyn inhibitor	0.0	0.0	1250.0,312.5,78.125,19.5313,4.8828,0.0	25.0,6.25,1.5625,0.3906,0.0977,0.0	uM	uM
241	426	6	null	NCGC00095134-03	Ezetimibe	NPC1L1 Inhibitor	NCGC00187912	PCI-32765	Btk/Lck/Lyn inhibitor	0.0	0.0	1250.0,312.5,78.125,19.5313,4.8828,0.0	25.0,6.25,1.5625,0.3906,0.0977,0.0	uM	uM
241	427	6	null	NCGC00263281-01	GSK-1995010	FAS inhibitor	NCGC00187912	PCI-32765	Btk/Lck/Lyn inhibitor	0.0	0.0	1250.0,312.5,78.125,19.5313,4.8828,0.0	25.0,6.25,1.5625,0.3906,0.0977,0.0	uM	uM
241	428	6	null	NCGC00263228-01	FASN BI	Fatty acid synthase inhibitor	NCGC00187912	PCI-32765	Btk/Lck/Lyn inhibitor	0.0	0.0	1250.0,312.5,78.125,19.5313,4.8828,0.0	25.0,6.25,1.5625,0.3906,0.0977,0.0	uM	uM
241	429	6	null	NCGC00263229-01	GSK837149A	Fatty acid synthase inhibitor	NCGC00187912	PCI-32765	Btk/Lck/Lyn inhibitor	0.0	0.0	1250.0,312.5,78.125,19.5313,4.8828,0.0	25.0,6.25,1.5625,0.3906,0.0977,0.0	uM	uM
241	430	6	null	NCGC00263230-01	FASN MRK	Fatty acid synthase inhibitor	NCGC00187912	PCI-32765	Btk/Lck/Lyn inhibitor	0.0	0.0	1250.0,312.5,78.125,19.5313,4.8828,0.0	25.0,6.25,1.5625,0.3906,0.0977,0.0	uM	uM
241	431	6	null	NCGC00182868-02	Daporinad	NMPRTase Inhibitor	NCGC00187912	PCI-32765	Btk/Lck/Lyn inhibitor	0.0	0.0	1250.0,312.5,78.125,19.5313,4.8828,0.0	25.0,6.25,1.5625,0.3906,0.0977,0.0	uM	uM
241	432	6	null	NCGC00263130-01	cPEPCK inhibitor	cPEPCK inhibitor	NCGC00187912	PCI-32765	Btk/Lck/Lyn inhibitor	0.0	0.0	1250.0,312.5,78.125,19.5313,4.8828,0.0	25.0,6.25,1.5625,0.3906,0.0977,0.0	uM	uM
241	433	6	null	NCGC00263232-01	GLS968	Glutaminase inhibitor	NCGC00187912	PCI-32765	Btk/Lck/Lyn inhibitor	0.0	0.0	1250.0,312.5,78.125,19.5313,4.8828,0.0	25.0,6.25,1.5625,0.3906,0.0977,0.0	uM	uM
241	434	6	null	NCGC00263233-01	IPFK2	Inducible phosphofructokinase-2 inhibitor	NCGC00187912	PCI-32765	Btk/Lck/Lyn inhibitor	0.0	0.0	1250.0,312.5,78.125,19.5313,4.8828,0.0	25.0,6.25,1.5625,0.3906,0.0977,0.0	uM	uM
241	435	6	null	NCGC00186528-04	NCGC00186528	PKM2 activator	NCGC00187912	PCI-32765	Btk/Lck/Lyn inhibitor	0.0	0.0	1250.0,312.5,78.125,19.5313,4.8828,0.0	25.0,6.25,1.5625,0.3906,0.0977,0.0	uM	uM
241	436	6	null	NCGC00185916-06	NCGC00185916	PKM2 activator	NCGC00187912	PCI-32765	Btk/Lck/Lyn inhibitor	0.0	0.0	1250.0,312.5,78.125,19.5313,4.8828,0.0	25.0,6.25,1.5625,0.3906,0.0977,0.0	uM	uM
241	437	6	null	NCGC00250391-01	AZD-7545	Pyruvate Dehydrogenase Kinase 2 Inhibitor	NCGC00187912	PCI-32765	Btk/Lck/Lyn inhibitor	0.0	0.0	1250.0,312.5,78.125,19.5313,4.8828,0.0	25.0,6.25,1.5625,0.3906,0.0977,0.0	uM	uM
241	438	6	null	NCGC00263231-01	PDHK RIKEN	Pyruvate dehydrogenase kinases inhibitor	NCGC00187912	PCI-32765	Btk/Lck/Lyn inhibitor	0.0	0.0	1250.0,312.5,78.125,19.5313,4.8828,0.0	25.0,6.25,1.5625,0.3906,0.0977,0.0	uM	uM
241	439	6	null	NCGC00262689-01	NCGC00262689	Isocitrate dehydrogenase inhibitor	NCGC00187912	PCI-32765	Btk/Lck/Lyn inhibitor	0.0	0.0	1250.0,312.5,78.125,19.5313,4.8828,0.0	25.0,6.25,1.5625,0.3906,0.0977,0.0	uM	uM
241	440	6	null	NCGC00263234-01	IDH-001	Isocitrate dehydrogenase inhibitor	NCGC00187912	PCI-32765	Btk/Lck/Lyn inhibitor	0.0	0.0	1250.0,312.5,78.125,19.5313,4.8828,0.0	25.0,6.25,1.5625,0.3906,0.0977,0.0	uM	uM
241	441	6	null	NCGC00250392-01	AR-C155858	MCT1 inhibitor	NCGC00187912	PCI-32765	Btk/Lck/Lyn inhibitor	0.0	0.0	1250.0,312.5,78.125,19.5313,4.8828,0.0	25.0,6.25,1.5625,0.3906,0.0977,0.0	uM	uM
241	442	6	null	NCGC00250393-01	CAP-232	Somatostatin srif2B (sst4) Agonist	NCGC00187912	PCI-32765	Btk/Lck/Lyn inhibitor	0.0	0.0	1250.0,312.5,78.125,19.5313,4.8828,0.0	25.0,6.25,1.5625,0.3906,0.0977,0.0	uM	uM
241	443	6	null	NCGC00238624-04	NCGC00238624	GALK inhibitor	NCGC00187912	PCI-32765	Btk/Lck/Lyn inhibitor	0.0	0.0	1250.0,312.5,78.125,19.5313,4.8828,0.0	25.0,6.25,1.5625,0.3906,0.0977,0.0	uM	uM
241	444	6	null	NCGC00263235-01	ACC1 BMS	Acetyl-CoA carboxylase inhibitor	NCGC00187912	PCI-32765	Btk/Lck/Lyn inhibitor	0.0	0.0	1250.0,312.5,78.125,19.5313,4.8828,0.0	25.0,6.25,1.5625,0.3906,0.0977,0.0	uM	uM
241	445	6	null	NCGC00263115-01	Ibutamoren mesilate	Growth Hormone Secretagogue	NCGC00187912	PCI-32765	Btk/Lck/Lyn inhibitor	0.0	0.0	1250.0,312.5,78.125,19.5313,4.8828,0.0	25.0,6.25,1.5625,0.3906,0.0977,0.0	uM	uM
241	446	6	null	NCGC00263209-01	ML 141	Cdc42 GTPase inhibitor	NCGC00187912	PCI-32765	Btk/Lck/Lyn inhibitor	0.0	0.0	1250.0,312.5,78.125,19.5313,4.8828,0.0	25.0,6.25,1.5625,0.3906,0.0977,0.0	uM	uM
241	447	6	null	NCGC00263207-01	QS11	ADP-ribosylation factor GTPase activating protein 1 inhibitor	NCGC00187912	PCI-32765	Btk/Lck/Lyn inhibitor	0.0	0.0	1250.0,312.5,78.125,19.5313,4.8828,0.0	25.0,6.25,1.5625,0.3906,0.0977,0.0	uM	uM
241	448	6	null	NCGC00263106-01	Gavestinel sodium	NMDA Glycine-Site Antagonist	NCGC00187912	PCI-32765	Btk/Lck/Lyn inhibitor	0.0	0.0	1250.0,312.5,78.125,19.5313,4.8828,0.0	25.0,6.25,1.5625,0.3906,0.0977,0.0	uM	uM
241	449	6	null	NCGC00092329-04	Eliprodil	NMDA Antagonist	NCGC00187912	PCI-32765	Btk/Lck/Lyn inhibitor	0.0	0.0	1250.0,312.5,78.125,19.5313,4.8828,0.0	25.0,6.25,1.5625,0.3906,0.0977,0.0	uM	uM
241	450	6	null	NCGC00186046-01	Caroverine hydrochloride	AMPA Antagonist	NCGC00187912	PCI-32765	Btk/Lck/Lyn inhibitor	0.0	0.0	1250.0,312.5,78.125,19.5313,4.8828,0.0	25.0,6.25,1.5625,0.3906,0.0977,0.0	uM	uM
241	451	6	null	NCGC00263113-01	GYKI-53655	AMPA receptor antagonist	NCGC00187912	PCI-32765	Btk/Lck/Lyn inhibitor	0.0	0.0	1250.0,312.5,78.125,19.5313,4.8828,0.0	25.0,6.25,1.5625,0.3906,0.0977,0.0	uM	uM
241	452	6	null	NCGC00250402-01	Dapagliflozin	SGLT-2 inhibitor	NCGC00187912	PCI-32765	Btk/Lck/Lyn inhibitor	0.0	0.0	1250.0,312.5,78.125,19.5313,4.8828,0.0	25.0,6.25,1.5625,0.3906,0.0977,0.0	uM	uM
241	453	6	null	NCGC00242476-02	GSK-4112	Rev-erb alpha agonist	NCGC00187912	PCI-32765	Btk/Lck/Lyn inhibitor	0.0	0.0	1250.0,312.5,78.125,19.5313,4.8828,0.0	25.0,6.25,1.5625,0.3906,0.0977,0.0	uM	uM
241	454	6	null	NCGC00242514-01	Sepantronium bromide	Survivin inhibitor	NCGC00187912	PCI-32765	Btk/Lck/Lyn inhibitor	0.0	0.0	1250.0,312.5,78.125,19.5313,4.8828,0.0	25.0,6.25,1.5625,0.3906,0.0977,0.0	uM	uM
241	455	6	null	NCGC00242492-01	BIBR 1532	Telomerase Inhibitor	NCGC00187912	PCI-32765	Btk/Lck/Lyn inhibitor	0.0	0.0	1250.0,312.5,78.125,19.5313,4.8828,0.0	25.0,6.25,1.5625,0.3906,0.0977,0.0	uM	uM
241	456	6	null	NCGC00242501-01	ITX3	Triple Functional Domain Protein (TRIO) Inhibitor	NCGC00187912	PCI-32765	Btk/Lck/Lyn inhibitor	0.0	0.0	1250.0,312.5,78.125,19.5313,4.8828,0.0	25.0,6.25,1.5625,0.3906,0.0977,0.0	uM	uM
241	457	6	null	NCGC00168477-01	Salinomycin	Anticoccidial/Antibacterial	NCGC00187912	PCI-32765	Btk/Lck/Lyn inhibitor	0.0	0.0	1250.0,312.5,78.125,19.5313,4.8828,0.0	25.0,6.25,1.5625,0.3906,0.0977,0.0	uM	uM
241	458	6	null	NCGC00159337-02	Efavirenz	Reverse Transcriptase Inhibitor	NCGC00187912	PCI-32765	Btk/Lck/Lyn inhibitor	0.0	0.0	1250.0,312.5,78.125,19.5313,4.8828,0.0	25.0,6.25,1.5625,0.3906,0.0977,0.0	uM	uM
241	459	6	null	NCGC00167805-02	Ivachtin	Caspase 3 inhibitor	NCGC00187912	PCI-32765	Btk/Lck/Lyn inhibitor	0.0	0.0	1250.0,312.5,78.125,19.5313,4.8828,0.0	25.0,6.25,1.5625,0.3906,0.0977,0.0	uM	uM
241	460	6	null	NCGC00167785-01	PAC-1	Procaspase 3 Activator	NCGC00187912	PCI-32765	Btk/Lck/Lyn inhibitor	0.0	0.0	1250.0,312.5,78.125,19.5313,4.8828,0.0	25.0,6.25,1.5625,0.3906,0.0977,0.0	uM	uM
241	461	6	null	NCGC00092372-01	Necrostatin-1	RIP Kinase inhibitor	NCGC00187912	PCI-32765	Btk/Lck/Lyn inhibitor	0.0	0.0	1250.0,312.5,78.125,19.5313,4.8828,0.0	25.0,6.25,1.5625,0.3906,0.0977,0.0	uM	uM
241	462	6	null	NCGC00262398-01	NCGC00262398	USP2 inhibitor	NCGC00187912	PCI-32765	Btk/Lck/Lyn inhibitor	0.0	0.0	1250.0,312.5,78.125,19.5313,4.8828,0.0	25.0,6.25,1.5625,0.3906,0.0977,0.0	uM	uM
241	463	6	null	NCGC00263142-01	Tiplasinin	Plasminogen Activator Inhibitor (PAI-1) Inhibitor	NCGC00187912	PCI-32765	Btk/Lck/Lyn inhibitor	0.0	0.0	1250.0,312.5,78.125,19.5313,4.8828,0.0	25.0,6.25,1.5625,0.3906,0.0977,0.0	uM	uM
241	464	6	null	NCGC00263265-01	ASR-isobudimer-SO2Ph-4-CH2OC(O)NMe2	artemesinin analogue	NCGC00187912	PCI-32765	Btk/Lck/Lyn inhibitor	0.0	0.0	1250.0,312.5,78.125,19.5313,4.8828,0.0	25.0,6.25,1.5625,0.3906,0.0977,0.0	uM	uM
241	465	6	null	NCGC00263268-01	BTM-2C-dimer ketone	artemesinin analogue	NCGC00187912	PCI-32765	Btk/Lck/Lyn inhibitor	0.0	0.0	1250.0,312.5,78.125,19.5313,4.8828,0.0	25.0,6.25,1.5625,0.3906,0.0977,0.0	uM	uM
241	466	6	null	NCGC00263270-01	BTM-2C-dimer allyl oxime	artemesinin analogue	NCGC00187912	PCI-32765	Btk/Lck/Lyn inhibitor	0.0	0.0	1250.0,312.5,78.125,19.5313,4.8828,0.0	25.0,6.25,1.5625,0.3906,0.0977,0.0	uM	uM
