# Supplementary material for: Searching for Drug Synergy in Complex Dose–Response Landscapes Using an Interaction Potency Model
Source: Comput Struct Biotechnol J. 2015 Sep 25;13:504–13. doi: 10.1016/j.csbj.2015.09.001 (PMC4759128; doi:10.1016/j.csbj.2015.09.001)
Supplement: Supplementary File 1 — The R source code for calculating delta scores and the dynamic report including user instructions. [file mmc4.zip › responses.csv]

BlockId	Col	Row	Value	Replicate
1	1.0	1.0	14.474993	1
1	2.0	1.0	28.676052	1
1	3.0	1.0	48.732853	1
1	4.0	1.0	87.83152	1
1	5.0	1.0	95.498215	1
1	6.0	1.0	107.08472	1
1	1.0	2.0	27.756083	1
1	2.0	2.0	32.641487	1
1	3.0	2.0	58.319412	1
1	4.0	2.0	102.61983	1
1	5.0	2.0	121.307884	1
1	6.0	2.0	127.7844	1
1	1.0	3.0	29.385653	1
1	2.0	3.0	40.01661	1
1	3.0	3.0	47.64656	1
1	4.0	3.0	101.66422	1
1	5.0	3.0	104.186424	1
1	6.0	3.0	111.73902	1
1	1.0	4.0	23.841803	1
1	2.0	4.0	31.663637	1
1	3.0	4.0	55.086502	1
1	4.0	4.0	91.062355	1
1	5.0	4.0	107.619644	1
1	6.0	4.0	121.49063	1
1	1.0	5.0	26.949268	1
1	2.0	5.0	29.997416	1
1	3.0	5.0	63.292454	1
1	4.0	5.0	75.98061	1
1	5.0	5.0	99.06548	1
1	6.0	5.0	155.4477	1
1	1.0	6.0	25.806702	1
1	2.0	6.0	31.798246	1
1	3.0	6.0	52.973797	1
1	4.0	6.0	87.24015	1
1	5.0	6.0	121.06361	1
1	6.0	6.0	131.60458	1
2	1.0	1.0	29.801924	1
2	2.0	1.0	39.206524	1
2	3.0	1.0	62.363758	1
2	4.0	1.0	118.00928	1
2	5.0	1.0	108.924	1
2	6.0	1.0	110.91488	1
2	1.0	2.0	31.74158	1
2	2.0	2.0	36.245605	1
2	3.0	2.0	69.244606	1
2	4.0	2.0	106.69322	1
2	5.0	2.0	102.95666	1
2	6.0	2.0	120.22664	1
2	1.0	3.0	28.016712	1
2	2.0	3.0	41.870033	1
2	3.0	3.0	52.727165	1
2	4.0	3.0	95.64314	1
2	5.0	3.0	102.80574	1
2	6.0	3.0	115.9151	1
2	1.0	4.0	21.58653	1
2	2.0	4.0	34.21804	1
2	3.0	4.0	54.650093	1
2	4.0	4.0	111.27824	1
2	5.0	4.0	106.89332	1
2	6.0	4.0	135.62582	1
2	1.0	5.0	20.136543	1
2	2.0	5.0	38.628124	1
2	3.0	5.0	53.664227	1
2	4.0	5.0	101.9105	1
2	5.0	5.0	106.87818	1
2	6.0	5.0	121.9336	1
2	1.0	6.0	18.986855	1
2	2.0	6.0	30.399384	1
2	3.0	6.0	57.1681	1
2	4.0	6.0	107.812164	1
2	5.0	6.0	110.976845	1
2	6.0	6.0	127.42427	1
3	1.0	1.0	1.190721	1
3	2.0	1.0	5.45115	1
3	3.0	1.0	34.511883	1
3	4.0	1.0	62.129505	1
3	5.0	1.0	109.79749	1
3	6.0	1.0	121.42681	1
3	1.0	2.0	2.103873	1
3	2.0	2.0	5.844223	1
3	3.0	2.0	45.19304	1
3	4.0	2.0	63.733864	1
3	5.0	2.0	122.97624	1
3	6.0	2.0	121.80122	1
3	1.0	3.0	4.184669	1
3	2.0	3.0	10.824009	1
3	3.0	3.0	41.760242	1
3	4.0	3.0	95.623825	1
3	5.0	3.0	100.76559	1
3	6.0	3.0	103.04709	1
3	1.0	4.0	7.792697	1
3	2.0	4.0	16.02765	1
3	3.0	4.0	34.283543	1
3	4.0	4.0	104.51615	1
3	5.0	4.0	113.18016	1
3	6.0	4.0	102.914536	1
3	1.0	5.0	17.580656	1
3	2.0	5.0	31.49563	1
3	3.0	5.0	54.79558	1
3	4.0	5.0	107.15046	1
3	5.0	5.0	99.81724	1
3	6.0	5.0	120.697044	1
3	1.0	6.0	18.634737	1
3	2.0	6.0	35.88182	1
3	3.0	6.0	44.179775	1
3	4.0	6.0	105.03304	1
3	5.0	6.0	109.665634	1
3	6.0	6.0	120.70434	1
4	1.0	1.0	12.799044	1
4	2.0	1.0	19.575115	1
4	3.0	1.0	40.097553	1
4	4.0	1.0	69.11606	1
4	5.0	1.0	93.23787	1
4	6.0	1.0	103.0758	1
4	1.0	2.0	22.207022	1
4	2.0	2.0	31.705078	1
4	3.0	2.0	53.20959	1
4	4.0	2.0	96.614174	1
4	5.0	2.0	107.426125	1
4	6.0	2.0	109.19867	1
4	1.0	3.0	21.128227	1
4	2.0	3.0	25.887218	1
4	3.0	3.0	40.24586	1
4	4.0	3.0	82.91433	1
4	5.0	3.0	111.8516	1
4	6.0	3.0	120.221985	1
4	1.0	4.0	25.27073	1
4	2.0	4.0	31.52336	1
4	3.0	4.0	45.240524	1
4	4.0	4.0	80.97248	1
4	5.0	4.0	107.80447	1
4	6.0	4.0	122.52611	1
4	1.0	5.0	16.857117	1
4	2.0	5.0	35.09504	1
4	3.0	5.0	49.97621	1
4	4.0	5.0	75.57912	1
4	5.0	5.0	109.60606	1
4	6.0	5.0	118.48855	1
4	1.0	6.0	19.313986	1
4	2.0	6.0	34.623596	1
4	3.0	6.0	50.872105	1
4	4.0	6.0	84.63534	1
4	5.0	6.0	93.90398	1
4	6.0	6.0	104.35835	1
5	1.0	1.0	21.548607	1
5	2.0	1.0	25.239212	1
5	3.0	1.0	68.925896	1
5	4.0	1.0	99.63156	1
5	5.0	1.0	108.053566	1
5	6.0	1.0	105.06525	1
5	1.0	2.0	22.77298	1
5	2.0	2.0	32.914722	1
5	3.0	2.0	58.51257	1
5	4.0	2.0	93.51408	1
5	5.0	2.0	106.77318	1
5	6.0	2.0	100.57299	1
5	1.0	3.0	25.079494	1
5	2.0	3.0	29.045006	1
5	3.0	3.0	53.415234	1
5	4.0	3.0	87.410995	1
5	5.0	3.0	97.57086	1
5	6.0	3.0	99.27349	1
5	1.0	4.0	14.872461	1
5	2.0	4.0	31.565058	1
5	3.0	4.0	54.611244	1
5	4.0	4.0	69.65433	1
5	5.0	4.0	97.220604	1
5	6.0	4.0	99.77942	1
5	1.0	5.0	18.106356	1
5	2.0	5.0	29.591372	1
5	3.0	5.0	52.91111	1
5	4.0	5.0	85.77182	1
5	5.0	5.0	93.251625	1
5	6.0	5.0	99.444435	1
5	1.0	6.0	16.076849	1
5	2.0	6.0	29.057125	1
5	3.0	6.0	46.000217	1
5	4.0	6.0	81.53848	1
5	5.0	6.0	106.35091	1
5	6.0	6.0	102.915855	1
6	1.0	1.0	26.128075	1
6	2.0	1.0	35.666027	1
6	3.0	1.0	58.12671	1
6	4.0	1.0	81.11758	1
6	5.0	1.0	90.26289	1
6	6.0	1.0	83.04601	1
6	1.0	2.0	30.931976	1
6	2.0	2.0	40.31774	1
6	3.0	2.0	60.48621	1
6	4.0	2.0	93.3162	1
6	5.0	2.0	94.85025	1
6	6.0	2.0	97.18974	1
6	1.0	3.0	19.626013	1
6	2.0	3.0	32.712337	1
6	3.0	3.0	51.044945	1
6	4.0	3.0	79.42058	1
6	5.0	3.0	98.67156	1
6	6.0	3.0	98.1773	1
6	1.0	4.0	28.84821	1
6	2.0	4.0	40.120857	1
6	3.0	4.0	55.165882	1
6	4.0	4.0	85.920265	1
6	5.0	4.0	104.84645	1
6	6.0	4.0	109.61235	1
6	1.0	5.0	34.72439	1
6	2.0	5.0	41.853745	1
6	3.0	5.0	43.14106	1
6	4.0	5.0	110.25843	1
6	5.0	5.0	132.80908	1
6	6.0	5.0	114.35211	1
6	1.0	6.0	35.43546	1
6	2.0	6.0	39.140656	1
6	3.0	6.0	46.291454	1
6	4.0	6.0	100.72871	1
6	5.0	6.0	113.32923	1
6	6.0	6.0	120.63585	1
7	1.0	1.0	14.439704	1
7	2.0	1.0	15.278762	1
7	3.0	1.0	20.408024	1
7	4.0	1.0	46.311577	1
7	5.0	1.0	65.06651	1
7	6.0	1.0	59.27867	1
7	1.0	2.0	11.079957	1
7	2.0	2.0	14.516161	1
7	3.0	2.0	28.643295	1
7	4.0	2.0	38.569836	1
7	5.0	2.0	51.35188	1
7	6.0	2.0	61.712933	1
7	1.0	3.0	10.328538	1
7	2.0	3.0	11.853755	1
7	3.0	3.0	26.986057	1
7	4.0	3.0	36.745625	1
7	5.0	3.0	44.163216	1
7	6.0	3.0	51.240192	1
7	1.0	4.0	9.814658	1
7	2.0	4.0	15.311415	1
7	3.0	4.0	18.450836	1
7	4.0	4.0	32.57938	1
7	5.0	4.0	49.66364	1
7	6.0	4.0	48.121227	1
7	1.0	5.0	10.156957	1
7	2.0	5.0	14.749002	1
7	3.0	5.0	17.429667	1
7	4.0	5.0	38.412632	1
7	5.0	5.0	41.247513	1
7	6.0	5.0	46.94222	1
7	1.0	6.0	28.104822	1
7	2.0	6.0	34.617764	1
7	3.0	6.0	54.821766	1
7	4.0	6.0	93.691444	1
7	5.0	6.0	116.779915	1
7	6.0	6.0	112.40249	1
8	1.0	1.0	21.197655	1
8	2.0	1.0	35.99878	1
8	3.0	1.0	50.27822	1
8	4.0	1.0	87.079994	1
8	5.0	1.0	111.97917	1
8	6.0	1.0	108.81846	1
8	1.0	2.0	22.087973	1
8	2.0	2.0	26.424858	1
8	3.0	2.0	57.266636	1
8	4.0	2.0	92.983604	1
8	5.0	2.0	111.79833	1
8	6.0	2.0	93.96965	1
8	1.0	3.0	19.445536	1
8	2.0	3.0	26.9313	1
8	3.0	3.0	51.843014	1
8	4.0	3.0	86.31994	1
8	5.0	3.0	110.35624	1
8	6.0	3.0	99.4149	1
8	1.0	4.0	27.782251	1
8	2.0	4.0	28.955685	1
8	3.0	4.0	41.221634	1
8	4.0	4.0	88.71548	1
8	5.0	4.0	97.98364	1
8	6.0	4.0	113.9349	1
8	1.0	5.0	25.694637	1
8	2.0	5.0	42.209106	1
8	3.0	5.0	71.14181	1
8	4.0	5.0	95.20246	1
8	5.0	5.0	132.17892	1
8	6.0	5.0	119.57787	1
8	1.0	6.0	30.787941	1
8	2.0	6.0	29.964596	1
8	3.0	6.0	53.461735	1
8	4.0	6.0	105.12927	1
8	5.0	6.0	111.3923	1
8	6.0	6.0	137.92578	1
9	1.0	1.0	27.973757	1
9	2.0	1.0	41.402912	1
9	3.0	1.0	59.2532	1
9	4.0	1.0	90.46126	1
9	5.0	1.0	100.4283	1
9	6.0	1.0	111.83955	1
9	1.0	2.0	30.206966	1
9	2.0	2.0	37.812187	1
9	3.0	2.0	71.8551	1
9	4.0	2.0	88.59775	1
9	5.0	2.0	113.80544	1
9	6.0	2.0	114.824715	1
9	1.0	3.0	24.408049	1
9	2.0	3.0	33.600307	1
9	3.0	3.0	53.184334	1
9	4.0	3.0	99.894585	1
9	5.0	3.0	113.50786	1
9	6.0	3.0	117.69093	1
9	1.0	4.0	19.692331	1
9	2.0	4.0	31.366262	1
9	3.0	4.0	44.849194	1
9	4.0	4.0	88.611046	1
9	5.0	4.0	113.67533	1
9	6.0	4.0	118.56876	1
9	1.0	5.0	17.682901	1
9	2.0	5.0	31.850082	1
9	3.0	5.0	44.168472	1
9	4.0	5.0	81.14715	1
9	5.0	5.0	112.52681	1
9	6.0	5.0	104.06654	1
9	1.0	6.0	22.381224	1
9	2.0	6.0	37.837887	1
9	3.0	6.0	47.628376	1
9	4.0	6.0	95.06108	1
9	5.0	6.0	113.75521	1
9	6.0	6.0	116.23054	1
10	1.0	1.0	26.523907	1
10	2.0	1.0	29.607645	1
10	3.0	1.0	53.166756	1
10	4.0	1.0	104.99539	1
10	5.0	1.0	118.61184	1
10	6.0	1.0	111.780876	1
10	1.0	2.0	18.286346	1
10	2.0	2.0	32.166927	1
10	3.0	2.0	56.198128	1
10	4.0	2.0	81.27371	1
10	5.0	2.0	123.46991	1
10	6.0	2.0	107.65507	1
10	1.0	3.0	20.758806	1
10	2.0	3.0	25.504448	1
10	3.0	3.0	44.972336	1
10	4.0	3.0	91.22368	1
10	5.0	3.0	108.18309	1
10	6.0	3.0	107.12472	1
10	1.0	4.0	21.757551	1
10	2.0	4.0	21.563726	1
10	3.0	4.0	40.59952	1
10	4.0	4.0	84.50999	1
10	5.0	4.0	107.06331	1
10	6.0	4.0	113.23611	1
10	1.0	5.0	19.304108	1
10	2.0	5.0	28.870106	1
10	3.0	5.0	46.016808	1
10	4.0	5.0	83.60926	1
10	5.0	5.0	120.72137	1
10	6.0	5.0	106.238434	1
10	1.0	6.0	20.54171	1
10	2.0	6.0	30.033022	1
10	3.0	6.0	48.212456	1
10	4.0	6.0	87.73855	1
10	5.0	6.0	103.7352	1
10	6.0	6.0	102.24112	1
11	1.0	1.0	9.061117	1
11	2.0	1.0	14.064616	1
11	3.0	1.0	20.725775	1
11	4.0	1.0	39.078564	1
11	5.0	1.0	47.485584	1
11	6.0	1.0	42.38957	1
11	1.0	2.0	12.859485	1
11	2.0	2.0	20.261396	1
11	3.0	2.0	26.114681	1
11	4.0	2.0	50.401073	1
11	5.0	2.0	70.43093	1
11	6.0	2.0	65.13542	1
11	1.0	3.0	21.765053	1
11	2.0	3.0	37.548393	1
11	3.0	3.0	51.51926	1
11	4.0	3.0	102.42034	1
11	5.0	3.0	118.1117	1
11	6.0	3.0	123.325935	1
11	1.0	4.0	28.90594	1
11	2.0	4.0	32.910934	1
11	3.0	4.0	76.70259	1
11	4.0	4.0	104.86766	1
11	5.0	4.0	108.4861	1
11	6.0	4.0	132.68132	1
11	1.0	5.0	32.81769	1
11	2.0	5.0	43.22926	1
11	3.0	5.0	65.62405	1
11	4.0	5.0	108.62823	1
11	5.0	5.0	116.021286	1
11	6.0	5.0	120.68547	1
11	1.0	6.0	26.344854	1
11	2.0	6.0	37.099075	1
11	3.0	6.0	61.81077	1
11	4.0	6.0	112.0342	1
11	5.0	6.0	120.850655	1
11	6.0	6.0	132.1595	1
12	1.0	1.0	8.187528	1
12	2.0	1.0	12.001366	1
12	3.0	1.0	18.081553	1
12	4.0	1.0	23.260708	1
12	5.0	1.0	41.93325	1
12	6.0	1.0	33.5005	1
12	1.0	2.0	12.594219	1
12	2.0	2.0	22.33298	1
12	3.0	2.0	25.621271	1
12	4.0	2.0	38.75196	1
12	5.0	2.0	54.773945	1
12	6.0	2.0	47.01898	1
12	1.0	3.0	13.946355	1
12	2.0	3.0	23.721497	1
12	3.0	3.0	32.128334	1
12	4.0	3.0	44.394737	1
12	5.0	3.0	63.326607	1
12	6.0	3.0	52.898277	1
12	1.0	4.0	15.968376	1
12	2.0	4.0	19.59004	1
12	3.0	4.0	35.295242	1
12	4.0	4.0	41.904762	1
12	5.0	4.0	80.48642	1
12	6.0	4.0	76.03816	1
12	1.0	5.0	20.195213	1
12	2.0	5.0	28.176748	1
12	3.0	5.0	45.827164	1
12	4.0	5.0	71.63027	1
12	5.0	5.0	93.5682	1
12	6.0	5.0	111.5816	1
12	1.0	6.0	28.598186	1
12	2.0	6.0	37.455116	1
12	3.0	6.0	54.0443	1
12	4.0	6.0	90.266495	1
12	5.0	6.0	112.9362	1
12	6.0	6.0	120.30409	1
13	1.0	1.0	18.423336	1
13	2.0	1.0	30.731045	1
13	3.0	1.0	52.097023	1
13	4.0	1.0	81.04815	1
13	5.0	1.0	100.86715	1
13	6.0	1.0	113.5831	1
13	1.0	2.0	18.759073	1
13	2.0	2.0	29.40823	1
13	3.0	2.0	43.63179	1
13	4.0	2.0	62.209934	1
13	5.0	2.0	109.77385	1
13	6.0	2.0	113.796104	1
13	1.0	3.0	22.843315	1
13	2.0	3.0	32.458694	1
13	3.0	3.0	47.382397	1
13	4.0	3.0	84.06011	1
13	5.0	3.0	100.17637	1
13	6.0	3.0	113.16679	1
13	1.0	4.0	25.431416	1
13	2.0	4.0	47.364277	1
13	3.0	4.0	48.74076	1
13	4.0	4.0	85.08937	1
13	5.0	4.0	114.06472	1
13	6.0	4.0	123.57963	1
13	1.0	5.0	32.70125	1
13	2.0	5.0	38.087486	1
13	3.0	5.0	61.405758	1
13	4.0	5.0	110.014046	1
13	5.0	5.0	121.38621	1
13	6.0	5.0	113.904144	1
13	1.0	6.0	23.388485	1
13	2.0	6.0	33.613216	1
13	3.0	6.0	72.19201	1
13	4.0	6.0	94.427864	1
13	5.0	6.0	112.30405	1
13	6.0	6.0	111.42493	1
14	1.0	1.0	0.926228	1
14	2.0	1.0	-0.751313	1
14	3.0	1.0	0.239962	1
14	4.0	1.0	0.823376	1
14	5.0	1.0	1.367272	1
14	6.0	1.0	1.367469	1
14	1.0	2.0	-0.11161	1
14	2.0	2.0	-1.331089	1
14	3.0	2.0	-0.639354	1
14	4.0	2.0	-0.536775	1
14	5.0	2.0	-0.057032	1
14	6.0	2.0	0.092412	1
14	1.0	3.0	1.44676	1
14	2.0	3.0	-0.114958	1
14	3.0	3.0	0.695659	1
14	4.0	3.0	1.179494	1
14	5.0	3.0	3.43581	1
14	6.0	3.0	2.647451	1
14	1.0	4.0	5.799479	1
14	2.0	4.0	4.094469	1
14	3.0	4.0	10.956604	1
14	4.0	4.0	23.917246	1
14	5.0	4.0	26.305672	1
14	6.0	4.0	28.580626	1
14	1.0	5.0	9.829931	1
14	2.0	5.0	9.433266	1
14	3.0	5.0	15.551923	1
14	4.0	5.0	20.459797	1
14	5.0	5.0	33.813602	1
14	6.0	5.0	39.3313	1
14	1.0	6.0	22.311026	1
14	2.0	6.0	31.304474	1
14	3.0	6.0	51.53869	1
14	4.0	6.0	102.16524	1
14	5.0	6.0	117.19125	1
14	6.0	6.0	110.495056	1
15	1.0	1.0	0.489274	1
15	2.0	1.0	-0.961971	1
15	3.0	1.0	-0.297889	1
15	4.0	1.0	0.595898	1
15	5.0	1.0	0.659461	1
15	6.0	1.0	0.623263	1
15	1.0	2.0	0.402816	1
15	2.0	2.0	-1.029822	1
15	3.0	2.0	-1.200858	1
15	4.0	2.0	-0.926076	1
15	5.0	2.0	-0.899454	1
15	6.0	2.0	-0.794466	1
15	1.0	3.0	0.091594	1
15	2.0	3.0	-1.040368	1
15	3.0	3.0	-1.656434	1
15	4.0	3.0	-1.028564	1
15	5.0	3.0	-0.886499	1
15	6.0	3.0	-0.939425	1
15	1.0	4.0	-0.254508	1
15	2.0	4.0	-0.942016	1
15	3.0	4.0	-0.94241	1
15	4.0	4.0	-0.843937	1
15	5.0	4.0	-0.839907	1
15	6.0	4.0	-0.49335	1
15	1.0	5.0	0.871786	1
15	2.0	5.0	-0.432302	1
15	3.0	5.0	0.032077	1
15	4.0	5.0	0.729327	1
15	5.0	5.0	1.538778	1
15	6.0	5.0	2.651163	1
15	1.0	6.0	21.146275	1
15	2.0	6.0	34.095898	1
15	3.0	6.0	41.09122	1
15	4.0	6.0	93.71493	1
15	5.0	6.0	93.23394	1
15	6.0	6.0	108.44731	1
16	1.0	1.0	-0.932349	1
16	2.0	1.0	-1.559809	1
16	3.0	1.0	-1.250966	1
16	4.0	1.0	-1.236874	1
16	5.0	1.0	-1.039989	1
16	6.0	1.0	-1.086612	1
16	1.0	2.0	-0.310131	1
16	2.0	2.0	-1.666479	1
16	3.0	2.0	-1.302316	1
16	4.0	2.0	-0.941349	1
16	5.0	2.0	-0.384649	1
16	6.0	2.0	-0.279888	1
16	1.0	3.0	1.361136	1
16	2.0	3.0	-0.531821	1
16	3.0	3.0	-0.519229	1
16	4.0	3.0	1.364394	1
16	5.0	3.0	5.522607	1
16	6.0	3.0	8.284319	1
16	1.0	4.0	4.632547	1
16	2.0	4.0	3.66203	1
16	3.0	4.0	8.439779	1
16	4.0	4.0	24.222649	1
16	5.0	4.0	36.622803	1
16	6.0	4.0	30.064978	1
16	1.0	5.0	12.109082	1
16	2.0	5.0	13.138661	1
16	3.0	5.0	18.857094	1
16	4.0	5.0	43.198746	1
16	5.0	5.0	74.60203	1
16	6.0	5.0	93.045105	1
16	1.0	6.0	28.8318	1
16	2.0	6.0	42.687847	1
16	3.0	6.0	57.39767	1
16	4.0	6.0	127.92144	1
16	5.0	6.0	133.84425	1
16	6.0	6.0	126.14696	1
17	1.0	1.0	10.49068	1
17	2.0	1.0	13.327198	1
17	3.0	1.0	17.761406	1
17	4.0	1.0	31.484253	1
17	5.0	1.0	41.544903	1
17	6.0	1.0	42.61356	1
17	1.0	2.0	7.74365	1
17	2.0	2.0	9.280943	1
17	3.0	2.0	16.554804	1
17	4.0	2.0	27.58673	1
17	5.0	2.0	33.667946	1
17	6.0	2.0	35.451973	1
17	1.0	3.0	8.851777	1
17	2.0	3.0	10.486468	1
17	3.0	3.0	22.86721	1
17	4.0	3.0	27.083757	1
17	5.0	3.0	38.442314	1
17	6.0	3.0	44.724552	1
17	1.0	4.0	10.604547	1
17	2.0	4.0	9.90563	1
17	3.0	4.0	16.899998	1
17	4.0	4.0	28.905743	1
17	5.0	4.0	35.53728	1
17	6.0	4.0	35.08872	1
17	1.0	5.0	12.986232	1
17	2.0	5.0	12.416334	1
17	3.0	5.0	16.82154	1
17	4.0	5.0	34.45082	1
17	5.0	5.0	38.458664	1
17	6.0	5.0	42.203514	1
17	1.0	6.0	29.364408	1
17	2.0	6.0	42.29182	1
17	3.0	6.0	82.32468	1
17	4.0	6.0	121.982376	1
17	5.0	6.0	130.57625	1
17	6.0	6.0	121.06098	1
18	1.0	1.0	21.259216	1
18	2.0	1.0	39.2628	1
18	3.0	1.0	55.22566	1
18	4.0	1.0	93.38209	1
18	5.0	1.0	107.730194	1
18	6.0	1.0	110.44926	1
18	1.0	2.0	25.083586	1
18	2.0	2.0	27.903648	1
18	3.0	2.0	57.252045	1
18	4.0	2.0	91.235954	1
18	5.0	2.0	98.63863	1
18	6.0	2.0	104.7022	1
18	1.0	3.0	20.706987	1
18	2.0	3.0	39.370316	1
18	3.0	3.0	56.542793	1
18	4.0	3.0	93.4496	1
18	5.0	3.0	109.91404	1
18	6.0	3.0	117.29609	1
18	1.0	4.0	28.006683	1
18	2.0	4.0	34.744026	1
18	3.0	4.0	63.09404	1
18	4.0	4.0	98.17848	1
18	5.0	4.0	112.16524	1
18	6.0	4.0	106.10614	1
18	1.0	5.0	26.87569	1
18	2.0	5.0	40.44226	1
18	3.0	5.0	62.762997	1
18	4.0	5.0	105.770645	1
18	5.0	5.0	136.17027	1
18	6.0	5.0	113.275345	1
18	1.0	6.0	25.5938	1
18	2.0	6.0	39.44812	1
18	3.0	6.0	72.58332	1
18	4.0	6.0	107.840576	1
18	5.0	6.0	106.17411	1
18	6.0	6.0	102.668755	1
19	1.0	1.0	7.802637	1
19	2.0	1.0	6.831317	1
19	3.0	1.0	15.089589	1
19	4.0	1.0	24.503885	1
19	5.0	1.0	38.043076	1
19	6.0	1.0	45.790634	1
19	1.0	2.0	5.933393	1
19	2.0	2.0	6.551686	1
19	3.0	2.0	14.096026	1
19	4.0	2.0	23.261131	1
19	5.0	2.0	38.052074	1
19	6.0	2.0	39.37262	1
19	1.0	3.0	5.724235	1
19	2.0	3.0	7.612191	1
19	3.0	3.0	12.425198	1
19	4.0	3.0	25.934008	1
19	5.0	3.0	33.51744	1
19	6.0	3.0	39.23745	1
19	1.0	4.0	6.276571	1
19	2.0	4.0	7.064885	1
19	3.0	4.0	13.511189	1
19	4.0	4.0	29.103006	1
19	5.0	4.0	36.871628	1
19	6.0	4.0	39.754314	1
19	1.0	5.0	8.948099	1
19	2.0	5.0	14.99542	1
19	3.0	5.0	11.760282	1
19	4.0	5.0	28.036972	1
19	5.0	5.0	36.374866	1
19	6.0	5.0	40.77562	1
19	1.0	6.0	28.695145	1
19	2.0	6.0	46.666996	1
19	3.0	6.0	58.82688	1
19	4.0	6.0	118.13851	1
19	5.0	6.0	103.76006	1
19	6.0	6.0	122.956184	1
20	1.0	1.0	-0.326632	1
20	2.0	1.0	-0.826088	1
20	3.0	1.0	-0.717554	1
20	4.0	1.0	0.422529	1
20	5.0	1.0	-0.056229	1
20	6.0	1.0	0.25263	1
20	1.0	2.0	-0.145505	1
20	2.0	2.0	-0.252114	1
20	3.0	2.0	-0.315086	1
20	4.0	2.0	0.205613	1
20	5.0	2.0	0.474591	1
20	6.0	2.0	-0.232053	1
20	1.0	3.0	-0.06126	1
20	2.0	3.0	0.411014	1
20	3.0	3.0	0.364254	1
20	4.0	3.0	5.670809	1
20	5.0	3.0	5.290341	1
20	6.0	3.0	10.269839	1
20	1.0	4.0	1.327014	1
20	2.0	4.0	3.413916	1
20	3.0	4.0	9.345672	1
20	4.0	4.0	25.844337	1
20	5.0	4.0	43.27052	1
20	6.0	4.0	50.195778	1
20	1.0	5.0	9.645106	1
20	2.0	5.0	9.873523	1
20	3.0	5.0	30.381989	1
20	4.0	5.0	81.52255	1
20	5.0	5.0	97.21404	1
20	6.0	5.0	106.43588	1
20	1.0	6.0	22.718327	1
20	2.0	6.0	31.925055	1
20	3.0	6.0	54.12703	1
20	4.0	6.0	82.67213	1
20	5.0	6.0	92.88483	1
20	6.0	6.0	102.92557	1
21	1.0	1.0	-2.775577	1
21	2.0	1.0	-1.588234	1
21	3.0	1.0	-2.570024	1
21	4.0	1.0	-2.404367	1
21	5.0	1.0	-2.353835	1
21	6.0	1.0	-2.149692	1
21	1.0	2.0	-1.279239	1
21	2.0	2.0	-1.385091	1
21	3.0	2.0	0.536548	1
21	4.0	2.0	5.272659	1
21	5.0	2.0	5.246916	1
21	6.0	2.0	2.558251	1
21	1.0	3.0	3.159074	1
21	2.0	3.0	4.113393	1
21	3.0	3.0	4.843751	1
21	4.0	3.0	10.217247	1
21	5.0	3.0	15.903389	1
21	6.0	3.0	21.818842	1
21	1.0	4.0	6.495351	1
21	2.0	4.0	12.448517	1
21	3.0	4.0	18.341621	1
21	4.0	4.0	28.188599	1
21	5.0	4.0	26.208063	1
21	6.0	4.0	36.117558	1
21	1.0	5.0	14.766018	1
21	2.0	5.0	18.758347	1
21	3.0	5.0	30.281288	1
21	4.0	5.0	89.59246	1
21	5.0	5.0	75.6983	1
21	6.0	5.0	91.629616	1
21	1.0	6.0	39.90579	1
21	2.0	6.0	48.268898	1
21	3.0	6.0	79.06815	1
21	4.0	6.0	125.147194	1
21	5.0	6.0	115.60997	1
21	6.0	6.0	131.6862	1
22	1.0	1.0	30.891565	1
22	2.0	1.0	39.50958	1
22	3.0	1.0	55.184837	1
22	4.0	1.0	109.566956	1
22	5.0	1.0	136.96269	1
22	6.0	1.0	142.80092	1
22	1.0	2.0	29.964746	1
22	2.0	2.0	44.55908	1
22	3.0	2.0	71.00672	1
22	4.0	2.0	108.19806	1
22	5.0	2.0	120.89193	1
22	6.0	2.0	131.83694	1
22	1.0	3.0	30.553646	1
22	2.0	3.0	49.67773	1
22	3.0	3.0	67.27622	1
22	4.0	3.0	92.18627	1
22	5.0	3.0	124.58096	1
22	6.0	3.0	138.05379	1
22	1.0	4.0	32.522377	1
22	2.0	4.0	45.446926	1
22	3.0	4.0	69.75882	1
22	4.0	4.0	112.7483	1
22	5.0	4.0	131.37111	1
22	6.0	4.0	128.96548	1
22	1.0	5.0	30.674362	1
22	2.0	5.0	43.938892	1
22	3.0	5.0	72.2728	1
22	4.0	5.0	105.21393	1
22	5.0	5.0	121.43339	1
22	6.0	5.0	129.70496	1
22	1.0	6.0	37.709835	1
22	2.0	6.0	44.334267	1
22	3.0	6.0	69.351776	1
22	4.0	6.0	116.09494	1
22	5.0	6.0	135.43985	1
22	6.0	6.0	122.2194	1
23	1.0	1.0	22.970333	1
23	2.0	1.0	25.634438	1
23	3.0	1.0	53.126392	1
23	4.0	1.0	103.05665	1
23	5.0	1.0	116.608185	1
23	6.0	1.0	93.943665	1
23	1.0	2.0	20.639803	1
23	2.0	2.0	24.097569	1
23	3.0	2.0	46.36673	1
23	4.0	2.0	98.42743	1
23	5.0	2.0	112.49079	1
23	6.0	2.0	108.35863	1
23	1.0	3.0	22.310677	1
23	2.0	3.0	30.223969	1
23	3.0	3.0	59.459934	1
23	4.0	3.0	89.78772	1
23	5.0	3.0	113.02976	1
23	6.0	3.0	103.70823	1
23	1.0	4.0	23.252768	1
23	2.0	4.0	40.652966	1
23	3.0	4.0	68.01155	1
23	4.0	4.0	106.56349	1
23	5.0	4.0	104.82552	1
23	6.0	4.0	100.408875	1
23	1.0	5.0	32.73952	1
23	2.0	5.0	44.30257	1
23	3.0	5.0	74.41649	1
23	4.0	5.0	130.48701	1
23	5.0	5.0	135.58568	1
23	6.0	5.0	135.65071	1
23	1.0	6.0	30.084677	1
23	2.0	6.0	46.51325	1
23	3.0	6.0	81.997345	1
23	4.0	6.0	106.51512	1
23	5.0	6.0	115.81191	1
23	6.0	6.0	122.64599	1
24	1.0	1.0	-0.354375	1
24	2.0	1.0	-0.976047	1
24	3.0	1.0	-0.556321	1
24	4.0	1.0	-0.399801	1
24	5.0	1.0	-0.150808	1
24	6.0	1.0	0.375331	1
24	1.0	2.0	-1.037095	1
24	2.0	2.0	-1.679616	1
24	3.0	2.0	-1.332514	1
24	4.0	2.0	-1.675237	1
24	5.0	2.0	-1.816318	1
24	6.0	2.0	-1.281451	1
24	1.0	3.0	-1.225465	1
24	2.0	3.0	-1.754285	1
24	3.0	3.0	-1.823803	1
24	4.0	3.0	-1.419562	1
24	5.0	3.0	-1.636145	1
24	6.0	3.0	-1.206055	1
24	1.0	4.0	-1.0944	1
24	2.0	4.0	-1.771452	1
24	3.0	4.0	-1.805787	1
24	4.0	4.0	-1.726618	1
24	5.0	4.0	-1.766937	1
24	6.0	4.0	-1.344287	1
24	1.0	5.0	-0.668446	1
24	2.0	5.0	-1.118416	1
24	3.0	5.0	-1.669949	1
24	4.0	5.0	-0.104988	1
24	5.0	5.0	0.077381	1
24	6.0	5.0	0.272403	1
24	1.0	6.0	29.985415	1
24	2.0	6.0	36.788063	1
24	3.0	6.0	1.671298	1
24	4.0	6.0	95.90076	1
24	5.0	6.0	121.57661	1
24	6.0	6.0	120.12531	1
25	1.0	1.0	-0.491243	1
25	2.0	1.0	-0.226947	1
25	3.0	1.0	-0.786738	1
25	4.0	1.0	0.275509	1
25	5.0	1.0	1.225147	1
25	6.0	1.0	1.255951	1
25	1.0	2.0	-1.194721	1
25	2.0	2.0	-1.137022	1
25	3.0	2.0	-1.127946	1
25	4.0	2.0	-0.93944	1
25	5.0	2.0	-0.589519	1
25	6.0	2.0	-0.343269	1
25	1.0	3.0	1.365288	1
25	2.0	3.0	1.11631	1
25	3.0	3.0	4.742414	1
25	4.0	3.0	7.884154	1
25	5.0	3.0	19.377033	1
25	6.0	3.0	12.369121	1
25	1.0	4.0	10.110895	1
25	2.0	4.0	12.467321	1
25	3.0	4.0	45.969383	1
25	4.0	4.0	72.450424	1
25	5.0	4.0	76.226006	1
25	6.0	4.0	92.58165	1
25	1.0	5.0	18.48502	1
25	2.0	5.0	33.794662	1
25	3.0	5.0	60.61	1
25	4.0	5.0	76.9013	1
25	5.0	5.0	106.717995	1
25	6.0	5.0	103.083466	1
25	1.0	6.0	25.781685	1
25	2.0	6.0	44.942635	1
25	3.0	6.0	64.60165	1
25	4.0	6.0	90.39822	1
25	5.0	6.0	110.23028	1
25	6.0	6.0	107.33271	1
26	1.0	1.0	31.700047	1
26	2.0	1.0	40.76818	1
26	3.0	1.0	46.091537	1
26	4.0	1.0	81.701744	1
26	5.0	1.0	110.327324	1
26	6.0	1.0	131.48232	1
26	1.0	2.0	39.74457	1
26	2.0	2.0	42.590485	1
26	3.0	2.0	57.70304	1
26	4.0	2.0	97.90273	1
26	5.0	2.0	106.01185	1
26	6.0	2.0	123.041504	1
26	1.0	3.0	29.497929	1
26	2.0	3.0	43.019238	1
26	3.0	3.0	51.23192	1
26	4.0	3.0	95.16058	1
26	5.0	3.0	112.20667	1
26	6.0	3.0	123.13804	1
26	1.0	4.0	32.305447	1
26	2.0	4.0	45.912167	1
26	3.0	4.0	62.346012	1
26	4.0	4.0	92.72911	1
26	5.0	4.0	116.86286	1
26	6.0	4.0	142.57214	1
26	1.0	5.0	34.744846	1
26	2.0	5.0	41.34912	1
26	3.0	5.0	61.446728	1
26	4.0	5.0	99.23163	1
26	5.0	5.0	113.89253	1
26	6.0	5.0	132.68471	1
26	1.0	6.0	33.743435	1
26	2.0	6.0	44.911907	1
26	3.0	6.0	75.48333	1
26	4.0	6.0	103.523224	1
26	5.0	6.0	112.591934	1
26	6.0	6.0	122.22533	1
27	1.0	1.0	28.885635	1
27	2.0	1.0	41.757713	1
27	3.0	1.0	59.370052	1
27	4.0	1.0	96.71298	1
27	5.0	1.0	118.59504	1
27	6.0	1.0	129.71658	1
27	1.0	2.0	34.749134	1
27	2.0	2.0	32.246277	1
27	3.0	2.0	4.206972	1
27	4.0	2.0	107.33274	1
27	5.0	2.0	134.14552	1
27	6.0	2.0	127.53427	1
27	1.0	3.0	27.951817	1
27	2.0	3.0	36.54616	1
27	3.0	3.0	59.47451	1
27	4.0	3.0	108.03867	1
27	5.0	3.0	115.32797	1
27	6.0	3.0	125.75653	1
27	1.0	4.0	35.606297	1
27	2.0	4.0	43.673367	1
27	3.0	4.0	74.53815	1
27	4.0	4.0	109.35156	1
27	5.0	4.0	135.1363	1
27	6.0	4.0	122.505455	1
27	1.0	5.0	31.183393	1
27	2.0	5.0	40.22557	1
27	3.0	5.0	70.02521	1
27	4.0	5.0	117.623055	1
27	5.0	5.0	128.56293	1
27	6.0	5.0	122.25539	1
27	1.0	6.0	29.897549	1
27	2.0	6.0	38.357265	1
27	3.0	6.0	61.67293	1
27	4.0	6.0	105.91112	1
27	5.0	6.0	116.03596	1
27	6.0	6.0	132.62851	1
28	1.0	1.0	19.188528	1
28	2.0	1.0	29.663692	1
28	3.0	1.0	44.781525	1
28	4.0	1.0	95.36526	1
28	5.0	1.0	117.34373	1
28	6.0	1.0	117.41362	1
28	1.0	2.0	23.879698	1
28	2.0	2.0	27.552668	1
28	3.0	2.0	42.53292	1
28	4.0	2.0	80.07886	1
28	5.0	2.0	106.795044	1
28	6.0	2.0	102.22538	1
28	1.0	3.0	24.56219	1
28	2.0	3.0	35.15298	1
28	3.0	3.0	62.781437	1
28	4.0	3.0	76.204124	1
28	5.0	3.0	98.452675	1
28	6.0	3.0	117.40885	1
28	1.0	4.0	26.839039	1
28	2.0	4.0	30.13448	1
28	3.0	4.0	56.38571	1
28	4.0	4.0	109.11086	1
28	5.0	4.0	110.36909	1
28	6.0	4.0	107.201996	1
28	1.0	5.0	28.811104	1
28	2.0	5.0	45.907032	1
28	3.0	5.0	69.697014	1
28	4.0	5.0	116.88963	1
28	5.0	5.0	115.325645	1
28	6.0	5.0	115.74666	1
28	1.0	6.0	30.361715	1
28	2.0	6.0	48.670002	1
28	3.0	6.0	58.131573	1
28	4.0	6.0	89.62641	1
28	5.0	6.0	109.73514	1
28	6.0	6.0	108.140495	1
29	1.0	1.0	23.170706	1
29	2.0	1.0	35.88173	1
29	3.0	1.0	57.326984	1
29	4.0	1.0	101.64111	1
29	5.0	1.0	116.37398	1
29	6.0	1.0	125.60565	1
29	1.0	2.0	21.886814	1
29	2.0	2.0	37.71705	1
29	3.0	2.0	55.95403	1
29	4.0	2.0	105.365234	1
29	5.0	2.0	136.15636	1
29	6.0	2.0	127.18905	1
29	1.0	3.0	26.560303	1
29	2.0	3.0	38.27184	1
29	3.0	3.0	51.977337	1
29	4.0	3.0	103.20851	1
29	5.0	3.0	119.64859	1
29	6.0	3.0	111.62158	1
29	1.0	4.0	27.512833	1
29	2.0	4.0	38.06724	1
29	3.0	4.0	64.0446	1
29	4.0	4.0	99.922874	1
29	5.0	4.0	120.386024	1
29	6.0	4.0	108.81361	1
29	1.0	5.0	26.917646	1
29	2.0	5.0	32.607155	1
29	3.0	5.0	62.573235	1
29	4.0	5.0	107.72445	1
29	5.0	5.0	112.87076	1
29	6.0	5.0	115.36502	1
29	1.0	6.0	36.38629	1
29	2.0	6.0	38.242172	1
29	3.0	6.0	47.810413	1
29	4.0	6.0	106.87385	1
29	5.0	6.0	111.525665	1
29	6.0	6.0	113.51416	1
30	1.0	1.0	26.38878	1
30	2.0	1.0	36.86522	1
30	3.0	1.0	56.522488	1
30	4.0	1.0	95.77465	1
30	5.0	1.0	127.949196	1
30	6.0	1.0	116.44662	1
30	1.0	2.0	20.554527	1
30	2.0	2.0	30.911142	1
30	3.0	2.0	63.203556	1
30	4.0	2.0	91.00205	1
30	5.0	2.0	101.72431	1
30	6.0	2.0	113.37412	1
30	1.0	3.0	20.017479	1
30	2.0	3.0	34.494564	1
30	3.0	3.0	43.60376	1
30	4.0	3.0	104.995514	1
30	5.0	3.0	123.68128	1
30	6.0	3.0	106.20084	1
30	1.0	4.0	24.102098	1
30	2.0	4.0	33.227097	1
30	3.0	4.0	47.74203	1
30	4.0	4.0	103.79767	1
30	5.0	4.0	112.55028	1
30	6.0	4.0	119.05843	1
30	1.0	5.0	26.969467	1
30	2.0	5.0	31.949692	1
30	3.0	5.0	53.27902	1
30	4.0	5.0	87.48221	1
30	5.0	5.0	103.96386	1
30	6.0	5.0	110.196915	1
30	1.0	6.0	30.212255	1
30	2.0	6.0	39.964546	1
30	3.0	6.0	52.853428	1
30	4.0	6.0	88.747795	1
30	5.0	6.0	89.9239	1
30	6.0	6.0	103.647606	1
31	1.0	1.0	27.22334	1
31	2.0	1.0	36.70273	1
31	3.0	1.0	68.26463	1
31	4.0	1.0	98.19174	1
31	5.0	1.0	95.032715	1
31	6.0	1.0	108.085785	1
31	1.0	2.0	26.389782	1
31	2.0	2.0	38.747158	1
31	3.0	2.0	64.12511	1
31	4.0	2.0	94.32028	1
31	5.0	2.0	108.41673	1
31	6.0	2.0	117.63475	1
31	1.0	3.0	28.864378	1
31	2.0	3.0	38.459164	1
31	3.0	3.0	61.250507	1
31	4.0	3.0	106.60508	1
31	5.0	3.0	117.862785	1
31	6.0	3.0	110.3258	1
31	1.0	4.0	31.956177	1
31	2.0	4.0	45.15772	1
31	3.0	4.0	76.09803	1
31	4.0	4.0	118.39777	1
31	5.0	4.0	113.73964	1
31	6.0	4.0	109.941376	1
31	1.0	5.0	39.28575	1
31	2.0	5.0	45.629417	1
31	3.0	5.0	81.57509	1
31	4.0	5.0	103.16107	1
31	5.0	5.0	119.36226	1
31	6.0	5.0	126.90797	1
31	1.0	6.0	31.58374	1
31	2.0	6.0	41.716576	1
31	3.0	6.0	87.48213	1
31	4.0	6.0	115.08214	1
31	5.0	6.0	122.53637	1
31	6.0	6.0	133.42314	1
32	1.0	1.0	27.661854	1
32	2.0	1.0	31.865295	1
32	3.0	1.0	48.65721	1
32	4.0	1.0	104.56058	1
32	5.0	1.0	126.63944	1
32	6.0	1.0	108.28974	1
32	1.0	2.0	23.308784	1
32	2.0	2.0	32.699913	1
32	3.0	2.0	76.76469	1
32	4.0	2.0	82.75716	1
32	5.0	2.0	121.602516	1
32	6.0	2.0	118.83361	1
32	1.0	3.0	22.508636	1
32	2.0	3.0	34.22736	1
32	3.0	3.0	56.029106	1
32	4.0	3.0	102.965385	1
32	5.0	3.0	111.99299	1
32	6.0	3.0	112.26348	1
32	1.0	4.0	26.416615	1
32	2.0	4.0	39.99946	1
32	3.0	4.0	66.28563	1
32	4.0	4.0	104.75748	1
32	5.0	4.0	110.392525	1
32	6.0	4.0	122.132835	1
32	1.0	5.0	33.403194	1
32	2.0	5.0	35.043568	1
32	3.0	5.0	58.30535	1
32	4.0	5.0	108.820915	1
32	5.0	5.0	129.98015	1
32	6.0	5.0	108.2827	1
32	1.0	6.0	35.16151	1
32	2.0	6.0	35.16274	1
32	3.0	6.0	57.876003	1
32	4.0	6.0	104.80787	1
32	5.0	6.0	100.20071	1
32	6.0	6.0	123.057625	1
33	1.0	1.0	24.679392	1
33	2.0	1.0	27.344387	1
33	3.0	1.0	41.517643	1
33	4.0	1.0	69.73397	1
33	5.0	1.0	94.49341	1
33	6.0	1.0	111.1045	1
33	1.0	2.0	21.981544	1
33	2.0	2.0	39.397606	1
33	3.0	2.0	49.44936	1
33	4.0	2.0	74.025795	1
33	5.0	2.0	109.26549	1
33	6.0	2.0	96.59264	1
33	1.0	3.0	28.726646	1
33	2.0	3.0	37.941982	1
33	3.0	3.0	55.91756	1
33	4.0	3.0	91.66195	1
33	5.0	3.0	102.99384	1
33	6.0	3.0	104.5383	1
33	1.0	4.0	20.781384	1
33	2.0	4.0	37.451145	1
33	3.0	4.0	53.990463	1
33	4.0	4.0	78.29927	1
33	5.0	4.0	104.636635	1
33	6.0	4.0	128.00429	1
33	1.0	5.0	37.978344	1
33	2.0	5.0	39.793877	1
33	3.0	5.0	73.675385	1
33	4.0	5.0	100.26849	1
33	5.0	5.0	122.832726	1
33	6.0	5.0	97.552765	1
33	1.0	6.0	26.933693	1
33	2.0	6.0	40.345757	1
33	3.0	6.0	74.3637	1
33	4.0	6.0	107.87841	1
33	5.0	6.0	114.48885	1
33	6.0	6.0	120.58051	1
34	1.0	1.0	10.85204	1
34	2.0	1.0	5.078122	1
34	3.0	1.0	3.703774	1
34	4.0	1.0	7.619918	1
34	5.0	1.0	5.226991	1
34	6.0	1.0	13.557539	1
34	1.0	2.0	15.652881	1
34	2.0	2.0	8.068176	1
34	3.0	2.0	13.09372	1
34	4.0	2.0	9.478313	1
34	5.0	2.0	19.17018	1
34	6.0	2.0	47.183846	1
34	1.0	3.0	15.444737	1
34	2.0	3.0	15.94386	1
34	3.0	3.0	25.916918	1
34	4.0	3.0	52.57242	1
34	5.0	3.0	63.88493	1
34	6.0	3.0	99.277176	1
34	1.0	4.0	20.148863	1
34	2.0	4.0	26.854448	1
34	3.0	4.0	58.27923	1
34	4.0	4.0	99.934814	1
34	5.0	4.0	116.196686	1
34	6.0	4.0	103.916145	1
34	1.0	5.0	27.125698	1
34	2.0	5.0	40.75665	1
34	3.0	5.0	71.931175	1
34	4.0	5.0	111.91042	1
34	5.0	5.0	124.312515	1
34	6.0	5.0	106.32745	1
34	1.0	6.0	29.700224	1
34	2.0	6.0	39.50062	1
34	3.0	6.0	64.60748	1
34	4.0	6.0	105.81263	1
34	5.0	6.0	107.2353	1
34	6.0	6.0	116.67485	1
35	1.0	1.0	5.676975	1
35	2.0	1.0	5.24837	1
35	3.0	1.0	4.813886	1
35	4.0	1.0	6.027457	1
35	5.0	1.0	4.857388	1
35	6.0	1.0	7.559477	1
35	1.0	2.0	5.727886	1
35	2.0	2.0	7.325924	1
35	3.0	2.0	10.3696	1
35	4.0	2.0	12.745527	1
35	5.0	2.0	18.326258	1
35	6.0	2.0	18.798819	1
35	1.0	3.0	8.487311	1
35	2.0	3.0	12.90085	1
35	3.0	3.0	24.478277	1
35	4.0	3.0	56.82021	1
35	5.0	3.0	61.134247	1
35	6.0	3.0	74.8142	1
35	1.0	4.0	16.418512	1
35	2.0	4.0	20.40519	1
35	3.0	4.0	44.561424	1
35	4.0	4.0	77.35157	1
35	5.0	4.0	104.58804	1
35	6.0	4.0	93.1583	1
35	1.0	5.0	15.177698	1
35	2.0	5.0	26.363022	1
35	3.0	5.0	46.764668	1
35	4.0	5.0	90.82747	1
35	5.0	5.0	102.743454	1
35	6.0	5.0	103.62852	1
35	1.0	6.0	22.953304	1
35	2.0	6.0	31.994768	1
35	3.0	6.0	53.921432	1
35	4.0	6.0	92.23764	1
35	5.0	6.0	97.5993	1
35	6.0	6.0	100.60485	1
36	1.0	1.0	1.282767	1
36	2.0	1.0	1.077831	1
36	3.0	1.0	3.207967	1
36	4.0	1.0	2.550915	1
36	5.0	1.0	2.576279	1
36	6.0	1.0	3.094423	1
36	1.0	2.0	0.641177	1
36	2.0	2.0	0.974313	1
36	3.0	2.0	0.959443	1
36	4.0	2.0	0.876984	1
36	5.0	2.0	1.622827	1
36	6.0	2.0	2.782202	1
36	1.0	3.0	0.878616	1
36	2.0	3.0	1.112576	1
36	3.0	3.0	2.054225	1
36	4.0	3.0	2.074279	1
36	5.0	3.0	2.351791	1
36	6.0	3.0	2.348436	1
36	1.0	4.0	1.905272	1
36	2.0	4.0	1.474896	1
36	3.0	4.0	5.002708	1
36	4.0	4.0	3.992017	1
36	5.0	4.0	5.94407	1
36	6.0	4.0	9.356955	1
36	1.0	5.0	4.696083	1
36	2.0	5.0	6.516492	1
36	3.0	5.0	14.333151	1
36	4.0	5.0	26.637943	1
36	5.0	5.0	61.30163	1
36	6.0	5.0	47.84038	1
36	1.0	6.0	13.052519	1
36	2.0	6.0	24.712133	1
36	3.0	6.0	54.03843	1
36	4.0	6.0	82.92033	1
36	5.0	6.0	128.20325	1
36	6.0	6.0	108.848305	1
37	1.0	1.0	5.883064	1
37	2.0	1.0	4.745447	1
37	3.0	1.0	5.940303	1
37	4.0	1.0	11.162584	1
37	5.0	1.0	14.122385	1
37	6.0	1.0	22.325205	1
37	1.0	2.0	25.74817	1
37	2.0	2.0	33.136497	1
37	3.0	2.0	55.204746	1
37	4.0	2.0	82.963264	1
37	5.0	2.0	80.10275	1
37	6.0	2.0	119.60951	1
37	1.0	3.0	25.789032	1
37	2.0	3.0	37.987923	1
37	3.0	3.0	47.973732	1
37	4.0	3.0	111.32488	1
37	5.0	3.0	127.52284	1
37	6.0	3.0	115.099945	1
37	1.0	4.0	23.125612	1
37	2.0	4.0	36.185413	1
37	3.0	4.0	54.52556	1
37	4.0	4.0	92.9303	1
37	5.0	4.0	124.237595	1
37	6.0	4.0	99.00481	1
37	1.0	5.0	19.06102	1
37	2.0	5.0	31.44185	1
37	3.0	5.0	52.43295	1
37	4.0	5.0	76.21628	1
37	5.0	5.0	121.58279	1
37	6.0	5.0	138.28201	1
37	1.0	6.0	14.686826	1
37	2.0	6.0	27.304234	1
37	3.0	6.0	50.154037	1
37	4.0	6.0	106.344666	1
37	5.0	6.0	118.03079	1
37	6.0	6.0	123.265594	1
38	1.0	1.0	6.685249	1
38	2.0	1.0	9.368202	1
38	3.0	1.0	16.485512	1
38	4.0	1.0	43.3513	1
38	5.0	1.0	71.309715	1
38	6.0	1.0	81.81372	1
38	1.0	2.0	14.547469	1
38	2.0	2.0	23.432955	1
38	3.0	2.0	52.04026	1
38	4.0	2.0	99.51233	1
38	5.0	2.0	105.217834	1
38	6.0	2.0	113.412384	1
38	1.0	3.0	17.954416	1
38	2.0	3.0	37.77755	1
38	3.0	3.0	61.42156	1
38	4.0	3.0	94.718056	1
38	5.0	3.0	113.36856	1
38	6.0	3.0	120.9208	1
38	1.0	4.0	16.662197	1
38	2.0	4.0	28.55848	1
38	3.0	4.0	48.10019	1
38	4.0	4.0	91.33079	1
38	5.0	4.0	114.20151	1
38	6.0	4.0	113.54487	1
38	1.0	5.0	17.353224	1
38	2.0	5.0	38.20649	1
38	3.0	5.0	59.20907	1
38	4.0	5.0	106.38146	1
38	5.0	5.0	120.838165	1
38	6.0	5.0	131.79504	1
38	1.0	6.0	18.682108	1
38	2.0	6.0	38.386654	1
38	3.0	6.0	68.727425	1
38	4.0	6.0	121.73404	1
38	5.0	6.0	118.57726	1
38	6.0	6.0	112.3016	1
39	1.0	1.0	1.626899	1
39	2.0	1.0	1.669285	1
39	3.0	1.0	2.763188	1
39	4.0	1.0	2.991659	1
39	5.0	1.0	2.018619	1
39	6.0	1.0	3.529946	1
39	1.0	2.0	0.429783	1
39	2.0	2.0	1.016215	1
39	3.0	2.0	2.27222	1
39	4.0	2.0	6.226155	1
39	5.0	2.0	5.589158	1
39	6.0	2.0	10.057829	1
39	1.0	3.0	2.731797	1
39	2.0	3.0	11.276774	1
39	3.0	3.0	15.055657	1
39	4.0	3.0	44.52949	1
39	5.0	3.0	73.095215	1
39	6.0	3.0	98.73237	1
39	1.0	4.0	12.93336	1
39	2.0	4.0	19.689838	1
39	3.0	4.0	36.245037	1
39	4.0	4.0	86.43685	1
39	5.0	4.0	117.46598	1
39	6.0	4.0	130.35901	1
39	1.0	5.0	16.25245	1
39	2.0	5.0	30.892729	1
39	3.0	5.0	40.00245	1
39	4.0	5.0	85.57872	1
39	5.0	5.0	90.60717	1
39	6.0	5.0	117.26793	1
39	1.0	6.0	20.242476	1
39	2.0	6.0	29.707684	1
39	3.0	6.0	44.441956	1
39	4.0	6.0	100.456635	1
39	5.0	6.0	109.75544	1
39	6.0	6.0	115.894485	1
40	1.0	1.0	10.168611	1
40	2.0	1.0	18.875814	1
40	3.0	1.0	38.899075	1
40	4.0	1.0	83.7948	1
40	5.0	1.0	121.51627	1
40	6.0	1.0	125.93868	1
40	1.0	2.0	17.083084	1
40	2.0	2.0	23.360952	1
40	3.0	2.0	41.805244	1
40	4.0	2.0	94.5617	1
40	5.0	2.0	124.3616	1
40	6.0	2.0	130.31094	1
40	1.0	3.0	18.390318	1
40	2.0	3.0	24.15232	1
40	3.0	3.0	52.587894	1
40	4.0	3.0	92.05763	1
40	5.0	3.0	110.87603	1
40	6.0	3.0	114.65291	1
40	1.0	4.0	20.916676	1
40	2.0	4.0	26.172375	1
40	3.0	4.0	52.72926	1
40	4.0	4.0	98.4314	1
40	5.0	4.0	118.563095	1
40	6.0	4.0	115.092125	1
40	1.0	5.0	14.323393	1
40	2.0	5.0	26.095854	1
40	3.0	5.0	53.852436	1
40	4.0	5.0	84.53156	1
40	5.0	5.0	120.471146	1
40	6.0	5.0	110.94776	1
40	1.0	6.0	18.74679	1
40	2.0	6.0	23.43925	1
40	3.0	6.0	44.61369	1
40	4.0	6.0	79.23757	1
40	5.0	6.0	111.004105	1
40	6.0	6.0	101.998024	1
41	1.0	1.0	15.372811	1
41	2.0	1.0	26.956335	1
41	3.0	1.0	43.13596	1
41	4.0	1.0	76.03093	1
41	5.0	1.0	97.93417	1
41	6.0	1.0	106.616066	1
41	1.0	2.0	12.518787	1
41	2.0	2.0	22.436703	1
41	3.0	2.0	44.7893	1
41	4.0	2.0	83.03263	1
41	5.0	2.0	115.80196	1
41	6.0	2.0	104.40847	1
41	1.0	3.0	20.31602	1
41	2.0	3.0	21.13363	1
41	3.0	3.0	44.236214	1
41	4.0	3.0	92.675835	1
41	5.0	3.0	121.04931	1
41	6.0	3.0	116.595055	1
41	1.0	4.0	17.504688	1
41	2.0	4.0	32.14834	1
41	3.0	4.0	46.840508	1
41	4.0	4.0	83.22341	1
41	5.0	4.0	127.08059	1
41	6.0	4.0	112.74146	1
41	1.0	5.0	25.9756	1
41	2.0	5.0	35.40479	1
41	3.0	5.0	50.762302	1
41	4.0	5.0	102.94732	1
41	5.0	5.0	128.9437	1
41	6.0	5.0	119.69798	1
41	1.0	6.0	22.892353	1
41	2.0	6.0	31.149218	1
41	3.0	6.0	54.744255	1
41	4.0	6.0	115.68521	1
41	5.0	6.0	130.78781	1
41	6.0	6.0	140.71803	1
42	1.0	1.0	17.027584	1
42	2.0	1.0	20.17164	1
42	3.0	1.0	53.176083	1
42	4.0	1.0	115.514015	1
42	5.0	1.0	136.023	1
42	6.0	1.0	127.30278	1
42	1.0	2.0	25.283552	1
42	2.0	2.0	31.391983	1
42	3.0	2.0	66.23314	1
42	4.0	2.0	108.91503	1
42	5.0	2.0	110.65004	1
42	6.0	2.0	146.80978	1
42	1.0	3.0	29.493834	1
42	2.0	3.0	28.48804	1
42	3.0	3.0	56.914497	1
42	4.0	3.0	107.803276	1
42	5.0	3.0	129.32309	1
42	6.0	3.0	133.02252	1
42	1.0	4.0	25.862576	1
42	2.0	4.0	34.44465	1
42	3.0	4.0	58.251457	1
42	4.0	4.0	106.69214	1
42	5.0	4.0	117.42076	1
42	6.0	4.0	150.58585	1
42	1.0	5.0	26.230799	1
42	2.0	5.0	32.07761	1
42	3.0	5.0	56.32972	1
42	4.0	5.0	97.7915	1
42	5.0	5.0	147.92577	1
42	6.0	5.0	118.241135	1
42	1.0	6.0	33.482227	1
42	2.0	6.0	30.919598	1
42	3.0	6.0	67.0463	1
42	4.0	6.0	107.21441	1
42	5.0	6.0	122.76415	1
42	6.0	6.0	135.37248	1
43	1.0	1.0	20.77237	1
43	2.0	1.0	30.359337	1
43	3.0	1.0	43.633923	1
43	4.0	1.0	81.928505	1
43	5.0	1.0	122.18827	1
43	6.0	1.0	138.63918	1
43	1.0	2.0	18.624277	1
43	2.0	2.0	30.61075	1
43	3.0	2.0	42.000908	1
43	4.0	2.0	84.83385	1
43	5.0	2.0	123.95023	1
43	6.0	2.0	136.11955	1
43	1.0	3.0	24.43308	1
43	2.0	3.0	34.606354	1
43	3.0	3.0	44.913387	1
43	4.0	3.0	81.86931	1
43	5.0	3.0	123.853516	1
43	6.0	3.0	118.01247	1
43	1.0	4.0	34.76069	1
43	2.0	4.0	30.135818	1
43	3.0	4.0	55.28776	1
43	4.0	4.0	100.36523	1
43	5.0	4.0	117.425316	1
43	6.0	4.0	118.56838	1
43	1.0	5.0	26.09684	1
43	2.0	5.0	36.393005	1
43	3.0	5.0	60.14157	1
43	4.0	5.0	103.486	1
43	5.0	5.0	119.52708	1
43	6.0	5.0	141.50395	1
43	1.0	6.0	24.547934	1
43	2.0	6.0	41.583214	1
43	3.0	6.0	61.804543	1
43	4.0	6.0	99.74036	1
43	5.0	6.0	122.80386	1
43	6.0	6.0	145.11908	1
44	1.0	1.0	0.999372	1
44	2.0	1.0	1.030888	1
44	3.0	1.0	1.714721	1
44	4.0	1.0	2.580046	1
44	5.0	1.0	2.762668	1
44	6.0	1.0	3.037094	1
44	1.0	2.0	9.449962	1
44	2.0	2.0	12.627578	1
44	3.0	2.0	15.363089	1
44	4.0	2.0	29.340252	1
44	5.0	2.0	34.361866	1
44	6.0	2.0	39.705082	1
44	1.0	3.0	31.348324	1
44	2.0	3.0	38.23144	1
44	3.0	3.0	66.0279	1
44	4.0	3.0	86.72396	1
44	5.0	3.0	87.27432	1
44	6.0	3.0	89.3905	1
44	1.0	4.0	27.417635	1
44	2.0	4.0	40.932495	1
44	3.0	4.0	52.72621	1
44	4.0	4.0	85.27829	1
44	5.0	4.0	97.56182	1
44	6.0	4.0	108.62803	1
44	1.0	5.0	28.913391	1
44	2.0	5.0	48.396896	1
44	3.0	5.0	51.74117	1
44	4.0	5.0	99.4535	1
44	5.0	5.0	122.81106	1
44	6.0	5.0	122.04298	1
44	1.0	6.0	20.577835	1
44	2.0	6.0	40.07402	1
44	3.0	6.0	59.942913	1
44	4.0	6.0	108.33529	1
44	5.0	6.0	128.1021	1
44	6.0	6.0	139.78333	1
45	1.0	1.0	13.286711	1
45	2.0	1.0	33.808582	1
45	3.0	1.0	32.707737	1
45	4.0	1.0	35.68761	1
45	5.0	1.0	41.0434	1
45	6.0	1.0	46.980835	1
45	1.0	2.0	63.878338	1
45	2.0	2.0	121.64903	1
45	3.0	2.0	158.4078	1
45	4.0	2.0	148.9793	1
45	5.0	2.0	140.63225	1
45	6.0	2.0	151.47575	1
45	1.0	3.0	40.801746	1
45	2.0	3.0	100.395256	1
45	3.0	3.0	148.33612	1
45	4.0	3.0	135.38275	1
45	5.0	3.0	142.65184	1
45	6.0	3.0	181.184	1
45	1.0	4.0	27.161379	1
45	2.0	4.0	65.10792	1
45	3.0	4.0	118.55597	1
45	4.0	4.0	156.93535	1
45	5.0	4.0	178.45438	1
45	6.0	4.0	187.23946	1
45	1.0	5.0	26.562283	1
45	2.0	5.0	44.694195	1
45	3.0	5.0	97.06703	1
45	4.0	5.0	135.2814	1
45	5.0	5.0	136.33353	1
45	6.0	5.0	153.8751	1
45	1.0	6.0	23.027296	1
45	2.0	6.0	31.688921	1
45	3.0	6.0	40.31216	1
45	4.0	6.0	89.57034	1
45	5.0	6.0	95.24452	1
45	6.0	6.0	115.03824	1
46	1.0	1.0	1.067427	1
46	2.0	1.0	1.531399	1
46	3.0	1.0	4.029453	1
46	4.0	1.0	5.013309	1
46	5.0	1.0	5.430715	1
46	6.0	1.0	6.314408	1
46	1.0	2.0	12.571793	1
46	2.0	2.0	42.49198	1
46	3.0	2.0	108.74609	1
46	4.0	2.0	124.39858	1
46	5.0	2.0	134.17648	1
46	6.0	2.0	156.21252	1
46	1.0	3.0	23.749857	1
46	2.0	3.0	57.96546	1
46	3.0	3.0	117.40366	1
46	4.0	3.0	148.10863	1
46	5.0	3.0	168.99434	1
46	6.0	3.0	175.37262	1
46	1.0	4.0	23.657568	1
46	2.0	4.0	55.95703	1
46	3.0	4.0	96.724335	1
46	4.0	4.0	151.41562	1
46	5.0	4.0	141.43222	1
46	6.0	4.0	156.16422	1
46	1.0	5.0	29.073341	1
46	2.0	5.0	42.813694	1
46	3.0	5.0	87.637375	1
46	4.0	5.0	116.608475	1
46	5.0	5.0	152.82047	1
46	6.0	5.0	139.67792	1
46	1.0	6.0	29.413885	1
46	2.0	6.0	37.704975	1
46	3.0	6.0	61.31856	1
46	4.0	6.0	117.60096	1
46	5.0	6.0	137.33282	1
46	6.0	6.0	135.75519	1
47	1.0	1.0	19.179068	1
47	2.0	1.0	30.218546	1
47	3.0	1.0	50.240192	1
47	4.0	1.0	113.43389	1
47	5.0	1.0	136.73949	1
47	6.0	1.0	133.79515	1
47	1.0	2.0	31.570517	1
47	2.0	2.0	42.61349	1
47	3.0	2.0	72.31768	1
47	4.0	2.0	131.41176	1
47	5.0	2.0	156.39967	1
47	6.0	2.0	160.07816	1
47	1.0	3.0	29.146473	1
47	2.0	3.0	38.56576	1
47	3.0	3.0	77.05222	1
47	4.0	3.0	131.71013	1
47	5.0	3.0	131.67828	1
47	6.0	3.0	146.13942	1
47	1.0	4.0	22.543001	1
47	2.0	4.0	31.84209	1
47	3.0	4.0	76.39583	1
47	4.0	4.0	131.05882	1
47	5.0	4.0	140.97234	1
47	6.0	4.0	148.87901	1
47	1.0	5.0	29.229828	1
47	2.0	5.0	37.097626	1
47	3.0	5.0	59.727016	1
47	4.0	5.0	111.83908	1
47	5.0	5.0	128.14871	1
47	6.0	5.0	126.42888	1
47	1.0	6.0	28.38255	1
47	2.0	6.0	40.659737	1
47	3.0	6.0	70.82511	1
47	4.0	6.0	92.73948	1
47	5.0	6.0	131.99046	1
47	6.0	6.0	133.80428	1
48	1.0	1.0	29.108679	1
48	2.0	1.0	32.372326	1
48	3.0	1.0	42.084103	1
48	4.0	1.0	83.68156	1
48	5.0	1.0	124.814	1
48	6.0	1.0	123.08599	1
48	1.0	2.0	29.818521	1
48	2.0	2.0	30.727827	1
48	3.0	2.0	49.162094	1
48	4.0	2.0	98.783134	1
48	5.0	2.0	124.60901	1
48	6.0	2.0	120.891365	1
48	1.0	3.0	23.487736	1
48	2.0	3.0	33.442783	1
48	3.0	3.0	55.275024	1
48	4.0	3.0	96.726845	1
48	5.0	3.0	118.64417	1
48	6.0	3.0	117.88068	1
48	1.0	4.0	25.96577	1
48	2.0	4.0	35.12615	1
48	3.0	4.0	60.462635	1
48	4.0	4.0	123.63167	1
48	5.0	4.0	120.18219	1
48	6.0	4.0	119.00279	1
48	1.0	5.0	23.372522	1
48	2.0	5.0	34.51322	1
48	3.0	5.0	65.24284	1
48	4.0	5.0	100.4009	1
48	5.0	5.0	116.57773	1
48	6.0	5.0	156.96718	1
48	1.0	6.0	33.684616	1
48	2.0	6.0	36.82399	1
48	3.0	6.0	68.48914	1
48	4.0	6.0	116.27475	1
48	5.0	6.0	127.25202	1
48	6.0	6.0	139.55751	1
49	1.0	1.0	0.864464	1
49	2.0	1.0	0.969093	1
49	3.0	1.0	2.807332	1
49	4.0	1.0	4.728317	1
49	5.0	1.0	5.30187	1
49	6.0	1.0	6.316632	1
49	1.0	2.0	18.69558	1
49	2.0	2.0	21.918972	1
49	3.0	2.0	72.13585	1
49	4.0	2.0	121.95051	1
49	5.0	2.0	127.18141	1
49	6.0	2.0	151.93279	1
49	1.0	3.0	25.988892	1
49	2.0	3.0	35.11996	1
49	3.0	3.0	62.921837	1
49	4.0	3.0	126.63317	1
49	5.0	3.0	127.68623	1
49	6.0	3.0	154.40402	1
49	1.0	4.0	23.59364	1
49	2.0	4.0	33.872402	1
49	3.0	4.0	70.84007	1
49	4.0	4.0	134.66322	1
49	5.0	4.0	130.30618	1
49	6.0	4.0	124.74089	1
49	1.0	5.0	26.818054	1
49	2.0	5.0	36.314224	1
49	3.0	5.0	73.10655	1
49	4.0	5.0	129.78333	1
49	5.0	5.0	118.45089	1
49	6.0	5.0	141.3396	1
49	1.0	6.0	29.37333	1
49	2.0	6.0	35.49211	1
49	3.0	6.0	61.388317	1
49	4.0	6.0	124.830414	1
49	5.0	6.0	132.87856	1
49	6.0	6.0	133.86928	1
50	1.0	1.0	17.672762	1
50	2.0	1.0	22.188663	1
50	3.0	1.0	29.405867	1
50	4.0	1.0	74.95685	1
50	5.0	1.0	114.46897	1
50	6.0	1.0	126.473274	1
50	1.0	2.0	27.410944	1
50	2.0	2.0	33.620686	1
50	3.0	2.0	49.12826	1
50	4.0	2.0	104.4554	1
50	5.0	2.0	132.2011	1
50	6.0	2.0	120.77271	1
50	1.0	3.0	27.884657	1
50	2.0	3.0	39.158722	1
50	3.0	3.0	66.53582	1
50	4.0	3.0	118.55789	1
50	5.0	3.0	130.93277	1
50	6.0	3.0	142.61092	1
50	1.0	4.0	23.680008	1
50	2.0	4.0	39.441883	1
50	3.0	4.0	67.18849	1
50	4.0	4.0	112.44458	1
50	5.0	4.0	120.217026	1
50	6.0	4.0	116.24572	1
50	1.0	5.0	19.928534	1
50	2.0	5.0	32.592545	1
50	3.0	5.0	56.711555	1
50	4.0	5.0	102.54015	1
50	5.0	5.0	121.64727	1
50	6.0	5.0	130.182	1
50	1.0	6.0	16.007673	1
50	2.0	6.0	31.51925	1
50	3.0	6.0	50.170273	1
50	4.0	6.0	104.001366	1
50	5.0	6.0	115.15173	1
50	6.0	6.0	110.057724	1
51	1.0	1.0	-1.099159	1
51	2.0	1.0	-1.294301	1
51	3.0	1.0	-1.222174	1
51	4.0	1.0	-1.231215	1
51	5.0	1.0	-1.166012	1
51	6.0	1.0	-0.845127	1
51	1.0	2.0	0.999605	1
51	2.0	2.0	-0.735798	1
51	3.0	2.0	-0.887029	1
51	4.0	2.0	-0.136576	1
51	5.0	2.0	0.949559	1
51	6.0	2.0	1.662343	1
51	1.0	3.0	3.204828	1
51	2.0	3.0	0.820122	1
51	3.0	3.0	5.443881	1
51	4.0	3.0	13.472813	1
51	5.0	3.0	25.55256	1
51	6.0	3.0	26.051296	1
51	1.0	4.0	9.75951	1
51	2.0	4.0	9.274909	1
51	3.0	4.0	25.892174	1
51	4.0	4.0	78.426865	1
51	5.0	4.0	71.42539	1
51	6.0	4.0	95.252525	1
51	1.0	5.0	17.307358	1
51	2.0	5.0	22.436255	1
51	3.0	5.0	39.94686	1
51	4.0	5.0	93.103195	1
51	5.0	5.0	123.13555	1
51	6.0	5.0	125.290855	1
51	1.0	6.0	29.121487	1
51	2.0	6.0	33.68856	1
51	3.0	6.0	69.15427	1
51	4.0	6.0	87.1009	1
51	5.0	6.0	133.19809	1
51	6.0	6.0	119.391	1
52	1.0	1.0	9.078063	1
52	2.0	1.0	12.706952	1
52	3.0	1.0	28.352898	1
52	4.0	1.0	48.073856	1
52	5.0	1.0	54.45593	1
52	6.0	1.0	59.550636	1
52	1.0	2.0	32.693764	1
52	2.0	2.0	55.981068	1
52	3.0	2.0	80.542725	1
52	4.0	2.0	134.42358	1
52	5.0	2.0	148.04153	1
52	6.0	2.0	178.39006	1
52	1.0	3.0	30.616758	1
52	2.0	3.0	40.328213	1
52	3.0	3.0	86.66609	1
52	4.0	3.0	119.41172	1
52	5.0	3.0	147.1354	1
52	6.0	3.0	160.27771	1
52	1.0	4.0	26.06109	1
52	2.0	4.0	39.42558	1
52	3.0	4.0	85.48932	1
52	4.0	4.0	125.128105	1
52	5.0	4.0	147.31166	1
52	6.0	4.0	133.82101	1
52	1.0	5.0	24.330404	1
52	2.0	5.0	34.504345	1
52	3.0	5.0	51.73405	1
52	4.0	5.0	125.37763	1
52	5.0	5.0	139.15707	1
52	6.0	5.0	141.33191	1
52	1.0	6.0	35.07639	1
52	2.0	6.0	40.140766	1
52	3.0	6.0	62.31002	1
52	4.0	6.0	111.76025	1
52	5.0	6.0	137.34549	1
52	6.0	6.0	129.07404	1
53	1.0	1.0	39.399982	1
53	2.0	1.0	66.1347	1
53	3.0	1.0	72.89324	1
53	4.0	1.0	78.80581	1
53	5.0	1.0	88.35081	1
53	6.0	1.0	74.0661	1
53	1.0	2.0	27.835058	1
53	2.0	2.0	50.404125	1
53	3.0	2.0	117.30768	1
53	4.0	2.0	132.20807	1
53	5.0	2.0	123.59911	1
53	6.0	2.0	131.022	1
53	1.0	3.0	29.22843	1
53	2.0	3.0	45.81981	1
53	3.0	3.0	78.394684	1
53	4.0	3.0	128.41263	1
53	5.0	3.0	133.62103	1
53	6.0	3.0	147.00232	1
53	1.0	4.0	22.768099	1
53	2.0	4.0	39.7825	1
53	3.0	4.0	82.39881	1
53	4.0	4.0	124.53163	1
53	5.0	4.0	132.22821	1
53	6.0	4.0	120.4727	1
53	1.0	5.0	28.341257	1
53	2.0	5.0	39.007187	1
53	3.0	5.0	72.02031	1
53	4.0	5.0	112.195465	1
53	5.0	5.0	139.58987	1
53	6.0	5.0	151.00922	1
53	1.0	6.0	40.275494	1
53	2.0	6.0	41.96078	1
53	3.0	6.0	60.045174	1
53	4.0	6.0	102.82294	1
53	5.0	6.0	134.36429	1
53	6.0	6.0	160.0777	1
54	1.0	1.0	28.699883	1
54	2.0	1.0	30.186886	1
54	3.0	1.0	51.639896	1
54	4.0	1.0	115.69068	1
54	5.0	1.0	152.55782	1
54	6.0	1.0	152.7422	1
54	1.0	2.0	29.885212	1
54	2.0	2.0	42.4873	1
54	3.0	2.0	65.28286	1
54	4.0	2.0	130.34476	1
54	5.0	2.0	153.5152	1
54	6.0	2.0	149.55702	1
54	1.0	3.0	30.8013	1
54	2.0	3.0	44.46045	1
54	3.0	3.0	59.96745	1
54	4.0	3.0	113.8231	1
54	5.0	3.0	127.880226	1
54	6.0	3.0	142.913	1
54	1.0	4.0	24.405188	1
54	2.0	4.0	38.99395	1
54	3.0	4.0	69.66561	1
54	4.0	4.0	134.46306	1
54	5.0	4.0	135.93578	1
54	6.0	4.0	125.31252	1
54	1.0	5.0	20.909536	1
54	2.0	5.0	32.109306	1
54	3.0	5.0	59.20776	1
54	4.0	5.0	123.19397	1
54	5.0	5.0	122.22895	1
54	6.0	5.0	144.57639	1
54	1.0	6.0	28.335894	1
54	2.0	6.0	37.102882	1
54	3.0	6.0	52.945515	1
54	4.0	6.0	127.30368	1
54	5.0	6.0	119.069756	1
54	6.0	6.0	126.895584	1
55	1.0	1.0	33.413723	1
55	2.0	1.0	38.426888	1
55	3.0	1.0	58.33829	1
55	4.0	1.0	132.36732	1
55	5.0	1.0	155.2181	1
55	6.0	1.0	160.58891	1
55	1.0	2.0	29.504847	1
55	2.0	2.0	38.06091	1
55	3.0	2.0	60.714836	1
55	4.0	2.0	122.37479	1
55	5.0	2.0	124.572296	1
55	6.0	2.0	115.2858	1
55	1.0	3.0	25.179981	1
55	2.0	3.0	37.217342	1
55	3.0	3.0	59.643517	1
55	4.0	3.0	113.37305	1
55	5.0	3.0	115.621445	1
55	6.0	3.0	132.85751	1
55	1.0	4.0	28.29878	1
55	2.0	4.0	26.862629	1
55	3.0	4.0	54.217968	1
55	4.0	4.0	104.19954	1
55	5.0	4.0	137.58443	1
55	6.0	4.0	116.0737	1
55	1.0	5.0	28.433311	1
55	2.0	5.0	28.826412	1
55	3.0	5.0	40.206078	1
55	4.0	5.0	102.85926	1
55	5.0	5.0	113.479645	1
55	6.0	5.0	125.28102	1
55	1.0	6.0	21.084429	1
55	2.0	6.0	34.374783	1
55	3.0	6.0	44.01246	1
55	4.0	6.0	92.17182	1
55	5.0	6.0	118.173256	1
55	6.0	6.0	132.55281	1
56	1.0	1.0	15.701391	1
56	2.0	1.0	37.85886	1
56	3.0	1.0	46.941803	1
56	4.0	1.0	94.51405	1
56	5.0	1.0	115.23731	1
56	6.0	1.0	101.48498	1
56	1.0	2.0	25.297543	1
56	2.0	2.0	36.03271	1
56	3.0	2.0	62.10069	1
56	4.0	2.0	119.64591	1
56	5.0	2.0	122.105255	1
56	6.0	2.0	130.63995	1
56	1.0	3.0	28.021072	1
56	2.0	3.0	36.946163	1
56	3.0	3.0	67.0922	1
56	4.0	3.0	128.29198	1
56	5.0	3.0	121.2957	1
56	6.0	3.0	128.60031	1
56	1.0	4.0	33.09465	1
[truncated: 14,777 more rows]
